# Supplementary material for: Cerebral organoids reveal early cortical maldevelopment in schizophrenia—computational anatomy and genomics, role of FGFR1
Source: Transl Psychiatry. 2017 Nov 17;7:6. doi: 10.1038/s41398-017-0054-x (PMC5802550; doi:10.1038/s41398-017-0054-x)
Supplement: Supplementary file 2 — Supplementary Tables 2-7 [file 41398_2017_54_MOESM2_ESM.xlsx]

## Sheet: SUPPLEMENTARY TABLE 2
gene_id	gene	NPC	NPC2	NPC3	NCC1	NCC2	NCC3	NPC (FGFR1(SP-/NLS)(TK-)) 1	NPC (FGFR1(SP-/NLS)(TK-)) 2	NPC (FGFR1(SP-/NLS)(TK-)) 3	NCC FGFR1((SP-/NLS) (TK-)) 1	NCC FGFR1((SP-/NLS) (TK-)) 2	NCC FGFR1((SP-/NLS) (TK-)) 3	NCC FGFR1 (SP-/NLS) 1	NCC FGFR1 (SP-/NLS) 2	NCC FGFR1 (SP-/NLS) 3
'XLOC_000003'	'LOC100132062,LOC100133331'	0.0671252	0.0972324	0.080228	0.0947336	0.0957571	0.127012	0.0999269	0.0883782	0.0713373	0.115324	0.10449	0.0660203	0.142575	0.0876822	0.121069
'XLOC_000005'	'LOC643837'	3.63535	3.20847	3.20249	3.13221	3.05756	3.12733	3.6089	3.27949	3.55639	2.91533	3.34406	2.75068	2.98196	3.38471	3.10253
'XLOC_000007'	'KLHL17'	5.4234	4.26392	7.2738	8.25501	8.00172	7.93389	6.99876	6.04301	5.09119	11.6345	9.24316	9.98596	7.93944	7.41235	8.89548
'XLOC_000009'	'ISG15'	17.9362	14.426	15.3376	23.5627	24.8563	18.1507	16.8809	14.1556	13.714	23.1818	18.4167	31.7286	21.5702	19.563	19.1784
'XLOC_000010'	'AGRN'	42.3322	35.5085	36.766	52.1926	43.8762	38.5688	39.2765	39.4487	34.0862	52.6098	44.083	51.4363	48.49	40.6771	42.6978
'XLOC_000016'	'B3GALT6'	23.7167	20.765	20.2477	22.292	20.9985	17.5118	23.2723	23.5442	20.5294	22.6736	19.556	18.0626	19.8575	17.8103	17.971
'XLOC_000017'	'SCNN1D'	0.781315	0.797632	0.890806	1.19901	1.35704	1.22966	1.19785	0.942379	0.970335	1.67145	1.53112	1.52704	1.01828	0.898773	1.13582
'XLOC_000018'	'PUSL1'	18.5538	15.4854	14.6433	16.0892	13.9816	13.4305	18.4151	16.514	14.6796	15.6031	13.8583	14.1201	13.7009	12.1565	12.9106
'XLOC_000019'	'GLTPD1'	10.9543	8.36765	7.94788	10.1583	8.97023	7.78616	11.0573	9.59112	8.99289	10.6742	8.47497	9.18585	9.2563	8.34779	8.29206
'XLOC_000020'	'TAS1R3'	0.189316	0.167367	0.144423	0.279483	0.180759	0.323827	0.263664	0.235747	0.210161	0.304231	0.291434	0.108985	0.194616	0.195994	0.25137
'XLOC_000021'	'LOC148413'	12.6451	11.1776	11.1935	9.89603	10.7329	10.2119	11.6989	11.1469	11.5354	10.2953	9.65456	11.114	10.4489	10.852	10.4272
'XLOC_000023'	'VWA1'	1.13842	1.40574	1.29653	2.48631	2.36771	1.90185	0.939709	1.36412	0.979162	2.49133	1.69933	3.43428	1.96182	1.594	1.96922
'XLOC_000024'	'ATAD3C'	0.185946	0.125554	0.145623	0.16052	0.24759	0.147992	0.117147	0.0871212	0.116566	0.20387	0.23337	0.192302	0.209463	0.199891	0.223421
'XLOC_000025'	'ATAD3B'	10.095	8.12145	9.4158	7.88955	8.09308	7.5203	10.842	9.31641	8.72079	10.5497	8.4258	6.60677	8.14315	7.53999	7.9389
'XLOC_000026'	'ATAD3A'	13.5988	12.8115	11.9684	11.6561	11.9197	11.1551	15.9584	13.0032	12.8309	13.116	11.6502	11.7322	12.8598	11.8712	11.8016
'XLOC_000027'	'MIB2'	11.959	9.1498	12.0441	11.8269	11.4586	10.7346	11.6373	10.679	9.13169	14.6323	12.2449	11.5748	9.87693	8.93357	11.0143
'XLOC_000028'	'MMP23B'	0.182	0.246462	0.221709	0.690541	0.443396	0.595219	0.394251	0.323718	0.168055	1.31321	0.803039	1.03817	0.525258	0.436008	0.645677
'XLOC_000032'	'PRKCZ'	3.42036	3.78181	3.72507	5.80571	4.66045	4.93746	2.9239	3.07318	3.26702	4.47232	3.93764	6.0529	4.74026	4.24776	4.59715
'XLOC_000033'	'SKI'	28.8588	25.9942	24.2545	30.0994	27.2269	24.6276	30.4164	27.5699	26.6036	29.5273	26.642	22.9048	26.8245	23.6111	23.9901
'XLOC_000034'	'RER1'	30.4794	30.5724	29.1347	28.49	28.6377	26.6756	30.8365	31.0155	30.9549	28.6117	28.2222	27.1565	27.4651	26.5462	27.9376
'XLOC_000035'	'PLCH2'	0.0981334	0.174684	0.149254	0.330569	0.40644	0.308347	0.11917	0.149764	0.109561	0.314591	0.293763	0.669676	0.276838	0.205785	0.308521
'XLOC_000036'	'TNFRSF14'	0.532101	0.417315	0.61437	0.420139	0.339853	0.249224	0.441857	0.54424	0.43977	0.428469	0.383911	0.454143	0.382253	0.213201	0.328055
'XLOC_000037'	'FAM213B'	18.4314	18.0853	17.4595	18.3248	18.8116	15.1723	19.7299	18.5207	17.9457	18.5507	17.0113	17.5085	19.0822	17.5766	17.1443
'XLOC_000039'	'PRDM16'	0.365715	0.506126	0.447237	0.872574	0.81649	0.730158	0.438154	0.419152	0.39187	0.77071	0.567484	0.784248	0.758236	0.639791	0.570739
'XLOC_000041'	'ARHGEF16'	2.37701	2.36564	2.66463	3.82051	3.04214	3.11078	2.41826	2.31534	2.31329	3.95602	3.05913	3.65254	2.99764	2.97657	3.22393
'XLOC_000042'	'TPRG1L'	10.7732	9.30171	9.53704	9.5002	9.7532	9.14938	9.55768	10.1531	10.751	9.62606	9.8472	10.4924	9.91316	9.15245	9.6588
'XLOC_000043'	'TP73'	0.541316	0.479295	0.521417	0.38631	0.407841	0.288914	0.480264	0.481935	0.532248	0.40719	0.3685	0.39715	0.366918	0.284826	0.323845
'XLOC_000045'	'SMIM1'	1.78195	1.52621	1.78491	2.12639	1.92559	1.90084	1.92236	1.71429	2.67474	1.89004	2.03411	2.50161	1.5392	1.3402	1.83794
'XLOC_000046'	'DFFB'	3.31055	3.3911	3.17032	3.40621	3.26925	3.23236	3.79025	3.54769	3.19997	3.32881	3.63957	3.36186	3.69234	3.60453	3.41701
'XLOC_000047'	'LOC100133612'	0.186241	0.161161	0.275209	0.207652	0.160215	0.254536	0.251832	0.254798	0.232543	0.257624	0.303864	0.227829	0.244805	0.136757	0.211223
'XLOC_000049'	'LOC284661'	0.0214272	0.0575453	0.117393	0.0589475	0.116706	0.078895	0.0406826	0.0654141	0.0882184	0.0743288	0.0217919	0.0738469	0.0557261	0.0497311	0.0796265
'XLOC_000050'	'AJAP1'	0.406981	0.421817	0.489226	1.37361	1.54441	1.16625	0.660368	0.580138	0.63832	1.50135	1.11561	1.16114	1.23589	1.25576	1.09463
'XLOC_000052'	'KCNAB2'	0.375923	0.66556	0.730763	0.960168	0.861548	0.757879	0.872937	0.777586	0.74572	1.10354	0.880618	1.90805	0.957073	0.860809	1.01594
'XLOC_000053'	'RNF207'	0.528095	0.36184	0.736861	0.647284	0.907154	0.909356	0.647309	0.718047	0.584695	1.10534	1.19447	0.728867	0.767459	0.793087	0.941379
'XLOC_000054'	'HES3'	18.3521	26.3718	24.006	6.59819	5.99386	5.47294	23.7304	27.4617	27.9177	7.4975	5.94866	7.60523	6.97994	4.7504	5.93738
'XLOC_000055'	'ESPN'	0.21461	0.166439	0.171239	1.40089	1.15777	1.0723	0.137094	0.207588	0.206135	1.11883	0.890857	1.68705	0.813312	0.698014	0.834797
'XLOC_000057'	'ZBTB48'	4.74591	4.44229	5.08678	5.32703	5.62545	5.59916	4.99551	4.95758	4.89995	6.20138	6.20836	6.21013	5.45785	5.28864	5.90633
'XLOC_000058'	'PHF13'	16.2302	17.6388	17.4731	19.9582	18.6636	16.4477	17.6238	17.376	17.4272	19.9421	18.6131	18.1102	19.264	20.0573	19.3698
'XLOC_000059'	'THAP3'	12.0099	10.0509	10.503	11.0274	10.5986	10.3211	11.3221	11.8485	11.7256	11.0643	10.6402	10.9919	10.9447	9.19546	9.63644
'XLOC_000060'	'CAMTA1'	84.4619	87.3598	83.5623	85.3857	81.473	73.9378	82.8162	91.0638	87.866	71.629	65.9072	92.7118	71.5799	67.1364	69.8043
'XLOC_000061'	'VAMP3'	34.1308	35.3205	34.6878	26.3666	28.8127	27.6338	35.0941	35.457	35.8573	27.249	29.5155	30.9255	27.119	30.2018	29.694
'XLOC_000062'	'PER3'	2.07337	2.11886	2.12712	2.22345	2.3409	2.22022	1.93082	2.06619	2.01085	2.13909	2.5764	2.44713	2.45252	2.39411	2.24565
'XLOC_000063'	'PARK7'	301.177	309.868	310.334	248.881	248.537	254.55	283.755	287.482	313.764	230.899	215.854	269.55	242.816	245.779	251.677
'XLOC_000064'	'SLC45A1'	0.842122	0.560231	0.691751	1.82317	1.47791	1.40641	0.743135	0.721635	0.661642	1.88452	1.43678	2.16121	1.38921	1.48706	1.23323
'XLOC_000065'	'ENO1-AS1'	1.04218	1.24562	0.724975	1.05053	0.938848	0.945516	0.871698	0.653712	1.02452	0.773164	0.375912	0.912132	1.04069	0.710865	0.707555
'XLOC_000067'	'H6PD'	5.00701	5.53604	4.8742	5.79328	5.22158	4.75235	4.99083	5.64358	5.36328	5.09215	5.01993	5.53419	6.01493	5.18266	5.31487
'XLOC_000068'	'SPSB1'	0.138837	0.235235	0.295844	0.65311	0.597211	0.585049	0.235077	0.273883	0.216219	0.634033	0.532413	1.00669	0.662153	0.531837	0.533791
'XLOC_000069'	'SLC25A33'	21.3901	20.9345	22.1838	23.5766	23.7383	22.2155	23.5509	22.5023	23.0674	23.145	23.3513	23.7467	21.67	21.2118	21.5019
'XLOC_000070'	'TMEM201'	13.1803	10.5999	10.8337	12.8086	11.2366	9.73085	15.0143	12.6968	12.8013	13.0053	13.0275	10.5894	12.3554	11.4488	11.2597
'XLOC_000071'	'PIK3CD'	0.399257	0.477157	0.392168	1.04037	1.02765	0.752783	0.326729	0.333595	0.31232	0.815246	0.796257	2.18017	0.946871	0.927943	0.763839
'XLOC_000072'	'NMNAT1'	2.82561	2.98829	2.96311	2.52608	2.37657	3.00652	2.54576	2.72571	2.7587	2.3905	2.73815	2.97833	2.65264	2.66234	2.68772
'XLOC_000074'	'UBE4B'	19.5416	18.9602	17.8736	16.2241	15.3217	15.0832	17.6149	17.2874	17.2336	14.1588	14.2484	14.5416	15.3888	13.928	14.6212
'XLOC_000075'	'KIF1B'	48.3803	50.7911	41.1993	47.2842	44.7602	45.8383	41.7273	42.8637	47.1659	38.9628	43.7622	35.582	52.4939	46.5837	44.0514
'XLOC_000076'	'PGD'	247.824	231.028	240.51	191.817	184.32	180.582	241.186	225.823	245.869	178.424	177.355	175.339	199.812	184.464	186.021
'XLOC_000077'	'APITD1,APITD1-CORT,CORT'	18.1211	18.4309	19.0507	16.6791	18.6175	18.2789	17.1649	19.3647	19.9263	15.606	16.0407	17.4039	15.5251	16.1665	16.5603
'XLOC_000078'	'PEX14'	13.6888	11.6142	11.5824	12.0915	11.3589	10.2364	12.4562	11.7403	11.4468	12.2651	9.73217	11.0843	11.2485	10.1883	10.4099
'XLOC_000079'	'TARDBP'	81.9364	92.1406	90.316	71.0901	74.8228	77.886	89.944	92.9336	95.5997	74.6257	82.8785	73.3229	81.4146	94.3184	86.1268
'XLOC_000080'	'MTOR-AS1'	0.993064	0.806089	1.17808	1.48866	0.965788	1.19378	0.658802	0.762431	1.08249	1.28122	1.33117	0.97608	1.08174	1.41931	0.94493
'XLOC_000082'	'UBIAD1'	7.89551	8.1319	7.11022	5.81356	5.73719	5.54353	7.45965	7.37407	8.25319	5.9333	4.9926	5.54947	5.91841	5.86319	5.67646
'XLOC_000083'	'PTCHD2'	1.11796	0.982202	0.928257	2.58035	2.2539	2.02827	1.00186	0.896495	1.01982	2.78794	2.44508	2.84267	2.33064	2.00369	2.20908
'XLOC_000084'	'FBXO44'	2.5825	2.52724	3.07648	3.95835	5.10495	4.65065	2.83329	2.99196	2.82064	5.52973	4.50292	5.79498	4.43948	4.59321	4.60909
'XLOC_000085'	'FBXO6'	0.792451	0.544246	0.771659	0.789251	0.83733	0.867414	0.869623	0.862145	0.667275	0.988891	0.547458	0.91305	0.881112	0.89937	0.846741
'XLOC_000086'	'DRAXIN'	9.21781	8.76609	9.32619	15.3709	11.6357	10.1614	9.96554	9.17736	10.6177	13.6906	10.7685	13.9741	12.1848	9.78033	10.4305
'XLOC_000087'	'AGTRAP'	22.373	23.4897	20.5183	26.8396	26.7226	21.3474	23.1047	21.4268	20.0221	27.7927	23.2443	25.2645	24.2801	23.1472	23.7848
'XLOC_000088'	'CLCN6'	11.4512	10.7201	13.238	12.0992	12.6291	13.5473	13.0949	13.3616	12.9132	14.8928	15.1682	11.3854	13.8236	13.1932	13.7582
'XLOC_000089'	'PLOD1'	27.5297	23.3488	24.2698	26.9697	25.6438	24.4401	24.844	24.2833	23.6491	25.3017	22.7847	24.5978	25.8063	24.3937	25.6224
'XLOC_000090'	'MFN2'	34.2904	32.6371	31.5883	30.7772	30.3401	28.9945	32.3555	32.6691	33.5156	29.2283	28.6917	28.1329	31.4326	29.9124	29.5937
'XLOC_000091'	'MIIP'	16.6937	14.5211	13.7854	15.4029	14.3172	13.5739	15.6097	14.1179	13.7987	16.3369	13.344	14.5669	14.8049	13.0303	13.24
'XLOC_000093'	'TNFRSF1B'	1.0113	1.09423	1.06041	1.2594	1.06569	0.972725	1.32362	1.12317	0.974243	1.14079	1.01162	2.5333	1.2584	1.19285	1.39362
'XLOC_000094'	'VPS13D'	2.92617	2.9518	1.99834	2.98004	2.60412	2.7506	1.61412	2.01154	2.22231	2.10276	2.24304	1.61318	3.416	2.69432	2.50146
'XLOC_000111'	'PDPN'	79.1501	81.6623	80.3618	40.2115	38.362	38.3475	77.0045	79.8701	78.8498	34.7308	35.1741	46.9607	38.4959	37.4385	38.9068
'XLOC_000112'	'PRDM2'	15.7258	14.0338	14.4484	12.8248	13.209	13.5174	14.52	13.6852	15.1042	12.7999	13.2475	11.5832	14.1365	14.1423	13.6828
'XLOC_000113'	'KAZN'	16.8471	14.3562	14.3068	18.8512	17.0268	16.3767	16.6205	14.6592	14.4635	17.1374	17.4265	16.9975	17.4898	17.2289	16.9151
'XLOC_000114'	'TMEM51'	6.42372	5.55601	5.63885	5.32443	5.05508	4.84829	5.97135	6.66007	5.93467	5.50174	4.5985	6.15127	5.2535	4.78076	5.33423
'XLOC_000115'	'FHAD1'	0.0448761	0.0711617	0.0555853	0.117327	0.104207	0.162903	0.0851468	0.0712765	0.0667006	0.133955	0.138824	0.278346	0.12396	0.107577	0.178908
'XLOC_000116'	'EFHD2'	8.67005	9.74327	8.22415	10.7247	9.5247	8.18031	9.00035	9.21013	8.82039	10.4983	8.89751	12.5995	10.281	8.65664	9.85118
'XLOC_000120'	'DNAJC16'	4.6982	4.36847	4.22758	4.12996	4.52269	4.35544	4.51393	4.24391	4.65732	4.10185	4.68571	4.00151	4.39355	4.5209	4.56542
'XLOC_000121'	'DDI2,RSC1A1'	10.6502	10.3043	9.37664	9.48517	8.92044	9.79444	10.2077	10.727	11.7233	8.99163	10.4706	7.58991	11.8056	10.9021	12.538
'XLOC_000122'	'PLEKHM2'	21.712	18.7471	19.7184	20.1455	17.6477	17.2582	20.5889	19.6709	19.3887	19.9823	17.2515	17.7183	18.1204	16.0451	17.718
'XLOC_000123'	'SLC25A34'	0.429331	0.607101	0.660527	0.572995	0.854474	0.956502	0.652564	0.707976	0.629454	1.12491	1.15393	0.897307	0.789672	0.898502	1.01795
'XLOC_000125'	'FBLIM1'	13.3356	11.5499	11.4123	15.9684	15.7613	14.1344	13.9149	12.0311	11.845	16.4758	14.3995	13.9623	13.8199	15.207	14.6358
'XLOC_000126'	'SPEN'	8.92168	8.74202	7.96534	10.287	9.0139	9.33226	8.29521	8.57096	9.73571	9.47672	9.44623	7.53319	11.6229	10.081	10.1892
'XLOC_000129'	'CLCNKB'	0.140081	0.0802816	0.0952543	0.562525	0.703857	0.494502	0.0875873	0.134585	0.116202	0.635966	0.457705	1.16114	0.544229	0.429518	0.524026
'XLOC_000130'	'SZRD1'	82.6786	80.0499	74.8491	68.0148	65.0341	60.1425	79.5488	79.1634	79.0463	64.7056	61.9567	62.9827	69.5068	65.068	63.0785
'XLOC_000131'	'NECAP2'	20.2265	19.9681	18.3525	17.9101	18.7085	17.7007	19.7229	18.8352	19.1239	17.0763	17.1165	17.7883	17.1401	17.5245	17.4114
'XLOC_000133'	'MST1P2'	0.179235	0.0992625	0.29501	0.211793	0.260497	0.283441	0.169332	0.275792	0.136053	0.386863	0.428178	0.297922	0.263668	0.319339	0.306912
'XLOC_000135'	'CROCC'	3.60563	3.9013	4.91986	6.68567	6.11865	5.8169	4.51568	4.40375	3.84405	8.14992	6.53891	7.78302	6.36521	5.28101	6.08953
'XLOC_000140'	'ARHGEF10L'	7.72235	7.33043	7.58885	9.3087	8.21113	7.77448	8.37054	7.5004	7.64582	8.76634	7.45811	8.38291	8.07101	7.18139	7.62062
'XLOC_000143'	'KLHDC7A'	0.0576896	0.0291218	0.0164435	0.0305959	0.0123228	0.00840862	0.0467807	0.0313869	0.0432203	0.0105144	0.0378926	0.00271422	0.0113869	0.0161154	0.0182089
'XLOC_000144'	'PAX7'	0.0995938	0.126841	0.158414	1.00894	0.841466	0.709652	0.0739926	0.103719	0.10659	0.40692	0.553108	0.412523	0.547888	0.522601	0.594052
'XLOC_000145'	'MRTO4'	38.0097	35.6208	34.6119	25.9979	26.0058	25.4629	36.9391	33.1861	38.0845	25.6222	25.8567	23.9242	26.6818	27.2755	26.6958
'XLOC_000146'	'PQLC2'	12.6207	10.7317	10.3234	10.0813	10.0472	8.48855	11.5197	10.5351	11.39	11.0733	10.5047	8.54941	10.3683	9.32298	9.54576
'XLOC_000147'	'C1orf151-NBL1,MINOS1,NBL1'	25.7586	23.8472	22.5977	23.5934	23.6724	23.8568	23.6574	22.4027	23.4536	22.3964	21.426	24.5067	24.8777	24.413	22.9173
'XLOC_000149'	'OTUD3'	3.42275	3.61791	4.30433	3.44933	3.90314	4.32758	4.31003	4.27635	4.38325	4.71842	5.09273	3.9473	4.16935	4.71421	5.05607
'XLOC_000152'	'UBXN10'	0.287081	0.207526	0.222502	0.296188	0.247558	0.325517	0.258944	0.265118	0.27704	0.361869	0.311183	0.289722	0.28838	0.220795	0.322997
'XLOC_000154'	'FAM43B'	0.0521368	0.086429	0.058641	0.21569	0.159675	0.195985	0.0485806	0.09962	0.181185	0.218196	0.218756	0.492225	0.251275	0.317809	0.226821
'XLOC_000156'	'PINK1'	11.5706	11.1911	11.4353	10.7621	10.7212	9.82588	10.1827	10.9778	10.5214	10.0944	9.77497	11.6048	10.0578	9.18114	9.83744
'XLOC_000158'	'NBPF3'	3.05445	3.64953	3.89435	4.0431	3.69391	3.73033	3.57253	3.60605	4.41485	4.12351	3.61166	4.46672	3.88954	3.80552	3.97923
'XLOC_000159'	'ALPL'	17.6012	19.9437	20.0719	24.3177	22.2103	19.9168	21.6098	19.2863	22.9072	25.8342	20.5138	28.8765	24.2297	22.217	23.5421
'XLOC_000160'	'LDLRAD2'	0.0489721	0.0489237	0.0482603	0.050543	0.0710209	0.0551945	0.0917438	0.0526544	0.0274139	0.0963654	0.0912339	0.0836956	0.0791396	0.0613244	0.101045
'XLOC_000163'	'LINC00339'	7.03886	6.2735	7.20184	6.5072	5.93027	7.63114	6.32171	6.01436	6.46787	6.08593	7.01716	8.29295	6.65025	6.22208	6.75743
'XLOC_000164'	'CDC42'	205.045	224.135	198.704	172.946	184.266	178.413	199.081	210.684	208.837	162.334	175.451	182.25	177.176	188.154	178.983
'XLOC_000165'	'ZBTB40'	5.67068	4.92275	6.23783	5.19346	5.42451	5.88807	5.40096	5.46221	5.98003	5.32969	5.965	4.28256	5.9852	5.92002	5.98428
'XLOC_000170'	'EPHB2'	13.009	14.3854	13.5192	18.1998	15.2305	13.884	12.1203	12.7925	13.6887	14.2342	13.4949	17.5532	16.4486	14.084	14.2066
'XLOC_000172'	'KDM1A'	109.329	115.791	118.182	123.49	122.895	118.97	108.868	113.715	118.634	114.289	113.982	137.575	118.481	114.425	121.43
'XLOC_000174'	'C1orf213'	2.29967	2.19252	2.61669	1.85497	1.5792	1.34715	3.17985	2.60177	2.45685	1.87408	1.76795	3.14779	2.08602	1.64095	2.35527
'XLOC_000176'	'RPL11'	1260.3	1388.54	1323.82	1265.7	1307.68	1248.32	1231.99	1280.54	1358.89	1169.44	1127.48	1514.25	1280.3	1255.11	1295.04
'XLOC_000177'	'TCEB3'	17.0373	15.9045	16.5458	14.3054	13.6573	14.8616	15.8841	15.701	17.2935	13.5742	14.5371	12.1699	14.7256	14.882	16.1797
'XLOC_000178'	'PITHD1'	35.6427	37.2203	37.0009	36.3022	37.547	36.7798	34.1956	36.0986	39.3214	33.85	32.5743	34.3806	32.7794	32.7351	36.1807
'XLOC_000179'	'LYPLA2'	60.081	54.2746	52.6813	57.4456	52.9167	45.6044	61.4164	56.5679	54.2904	55.7608	49.8949	53.0329	53.844	49.6996	51.2624
'XLOC_000181'	'PNRC2'	112.577	135.641	131.026	100.558	107.69	111.552	119.873	129.251	132.58	95.2634	104.318	109.836	100.758	115.473	112.201
'XLOC_000183'	'GRHL3'	0.225637	0.319966	0.32751	0.201364	0.0909461	0.100395	0.340165	0.354331	0.389143	0.238609	0.203393	0.122853	0.109267	0.1828	0.227326
'XLOC_000184'	'NIPAL3'	0.31345	0.412371	0.345041	0.649209	0.436263	0.535325	0.198634	0.444666	0.332263	0.503788	0.50781	0.65864	0.488536	0.382758	0.444069
'XLOC_000186'	'NCMAP'	0.169537	0.131811	0.164521	0.156182	0.159775	0.199196	0.142131	0.112837	0.127302	0.162198	0.173428	0.0924129	0.171263	0.168723	0.171034
'XLOC_000187'	'SRRM1'	38.6359	36.518	42.1847	37.1245	35.9207	39.4569	43.7919	39.0747	44.6352	38.6493	39.2021	36.691	40.27	40.9956	43.0338
'XLOC_000188'	'CLIC4'	132.924	139.026	133.311	104.385	113.328	115.22	134.752	139.33	141.714	99.1013	111.137	105.486	107.005	114.936	112.216
'XLOC_000189'	'RHD'	0.150802	0.16868	0.1734	0.215948	0.162331	0.190946	0.251974	0.221906	0.236069	0.246396	0.186283	0.16489	0.269471	0.282743	0.134021
'XLOC_000190'	'TMEM50A'	61.1797	65.8687	62.2324	59.0609	61.3043	60.6656	58.5572	62.2568	62.9966	55.1882	61.6647	68.7536	57.5344	65.0325	60.432
'XLOC_000191'	'TMEM57'	8.16611	8.7655	8.78246	8.8033	9.16845	9.73984	7.59667	8.6486	8.46513	8.06613	9.48068	8.55138	9.3572	9.23527	9.41403
'XLOC_000192'	'LDLRAP1'	6.55009	6.8487	6.65436	7.94046	7.6034	7.5699	7.29108	7.06157	6.81812	9.21473	8.67073	8.97035	7.90305	7.64219	8.16045
'XLOC_000193'	'MAN1C1'	3.87288	3.70274	4.29233	4.17063	4.52739	3.89238	4.5087	4.45544	4.41248	5.42792	5.13619	5.85894	4.97707	4.29786	5.28437
'XLOC_000194'	'SEPN1'	60.816	58.5022	58.5717	62.8235	54.5384	51.1105	66.5064	64.8897	61.2953	63.5375	57.2069	58.039	60.5905	56.4726	54.9439
'XLOC_000195'	'MTFR1L'	29.8482	33.3619	32.8419	29.4679	29.9847	30.2708	32.4748	31.1757	33.4244	27.9692	27.6645	32.4425	30.0246	29.2924	30.9986
'XLOC_000196'	'EXTL1'	0.157385	0.139349	0.173331	0.491749	0.67445	0.48274	0.244599	0.209949	0.22797	0.642535	0.689037	0.798594	0.47501	0.556801	0.577164
'XLOC_000197'	'PDIK1L'	5.95893	7.48626	7.11421	5.61907	6.07746	6.29167	5.55992	6.51339	6.87654	5.29617	5.59638	5.2839	5.72899	6.48495	5.45644
'XLOC_000198'	'FAM110D'	0.475168	0.425367	0.409374	0.374215	0.462407	0.183117	0.890635	0.58097	0.368289	0.512981	0.292021	0.301414	0.318719	0.208307	0.321621
'XLOC_000199'	'ZNF593'	27.9898	25.7235	23.4361	24.4593	24.2062	21.418	26.9885	25.0112	27.1706	24.1446	22.5275	23.3815	23.878	21.0648	21.7109
'XLOC_000200'	'CNKSR1'	0.458942	0.486631	0.560774	0.74109	0.787955	0.719868	0.588029	0.428152	0.442735	0.888845	0.713379	0.618481	0.655431	0.604364	0.844141
'XLOC_000202'	'CEP85'	14.6841	13.8878	14.9104	12.9246	12.7342	12.9421	15.3591	15.1132	16.046	12.7964	13.4331	13.7984	13.7527	14.1925	14.1517
'XLOC_000203'	'SH3BGRL3'	127.42	105.632	100.447	98.0712	84.7186	73.7978	115.779	107.399	104.284	87.939	76.8001	90.1751	82.2084	73.4959	77.7876
'XLOC_000205'	'LIN28A'	92.8575	92.4826	91.0776	40.8149	40.987	42.0183	95.1072	99.1188	98.095	41.7767	39.5547	34.9182	43.6235	47.2303	47.0365
'XLOC_000206'	'DHDDS'	9.63591	9.29472	9.68028	9.52854	9.29995	9.22288	9.28375	9.71204	9.27925	9.01369	8.63605	8.88938	9.39035	9.31152	9.83872
'XLOC_000207'	'HMGN2'	503.757	590.956	583.077	404.598	397.744	415.862	536.16	563.374	602.311	359.997	391.48	370.512	393.031	409.141	417.144
'XLOC_000208'	'RPS6KA1'	11.1422	10.572	11.041	10.9877	10.39	9.58181	11.2398	11.1779	10.7487	9.77542	9.19204	10.9804	10.4741	9.51822	10.3665
'XLOC_000210'	'ARID1A'	30.7407	28.3132	22.3352	33.6996	27.8046	27.714	21.7905	22.462	24.1775	27.7175	26.703	20.067	33.2315	26.9155	25.6539
'XLOC_000211'	'PIGV'	3.85624	3.71398	3.2554	3.96828	4.2385	3.65086	3.35157	3.74956	3.80196	3.13698	3.83112	5.16719	4.00074	4.03992	3.7109
'XLOC_000212'	'ZDHHC18'	16.4428	15.0283	15.8204	16.7211	16.6149	14.2485	19.0973	17.7715	18.254	17.9586	15.8162	15.1946	16.9722	16.1333	16.0798
'XLOC_000214'	'NUDC'	66.8638	63.4607	66.8382	64.3591	64.5027	64.6525	67.0116	61.8202	69.9895	62.76	58.3096	66.1028	66.0555	63.3831	67.2713
'XLOC_000215'	'TRNP1'	11.5888	9.23589	9.63125	15.0481	15.2969	14.5279	10.9547	10.7708	8.54825	15.2408	14.5239	13.307	13.9806	13.4529	12.9957
'XLOC_000216'	'WDTC1'	11.8944	12.5061	12.0376	15.6984	15.01	13.7376	12.6359	12.846	12.0303	14.9597	13.3967	17.0784	14.4876	14.085	14.5619
'XLOC_000217'	'TMEM222'	28.6555	26.8311	23.645	24.8954	23.6903	20.7729	27.9774	25.4226	24.5598	25.8345	22.3686	20.4928	23.2467	21.4506	20.8787
'XLOC_000218'	'LOC644961'	2.11617	2.28691	2.50489	1.95223	2.25165	2.08828	2.02777	2.35767	2.49424	2.08202	2.37443	1.57816	2.31839	2.46181	1.92049
'XLOC_000219'	'SYTL1'	0.172041	0.168594	0.19891	0.474213	0.420208	0.383722	0.106212	0.221576	0.215712	0.627466	0.376091	0.968863	0.409229	0.372955	0.365647
'XLOC_000220'	'GPR3'	2.70438	2.60055	3.00268	5.28432	5.02869	4.20934	3.122	2.93839	3.10012	6.3304	5.76374	7.19547	5.13165	5.4751	5.17043
'XLOC_000221'	'FAM76A'	2.47184	2.89403	3.04809	2.83462	3.63726	3.16386	3.1066	3.21759	3.24695	3.52233	3.53385	4.13125	3.23285	3.72389	3.45459
'XLOC_000222'	'STX12'	17.4671	18.7342	19.0708	16.0417	18.5397	18.5629	18.434	18.8474	19.1608	16.1098	16.9092	17.8451	16.148	18.7922	17.9211
'XLOC_000223'	'PPP1R8'	46.3358	49.8833	45.6508	39.8987	38.1345	40.5616	44.3984	44.6658	47.0055	37.3214	38.3093	35.9903	39.3754	41.1832	42.017
'XLOC_000225'	'THEMIS2'	1.71462	1.55681	1.53496	4.29636	3.51593	2.92545	1.5503	1.93488	1.50686	3.14307	2.51037	5.51688	3.45164	3.22725	3.34958
'XLOC_000227'	'XKR8'	1.27265	1.39642	1.05313	1.34548	1.55162	1.39605	1.26792	1.05913	1.1379	1.26727	1.26644	1.03043	1.67004	1.24783	0.987149
'XLOC_000228'	'ATPIF1'	149.887	151.543	149.396	138.165	128.798	127.347	142.168	151.337	154.287	136.695	115.963	130.237	130.588	118.724	118.608
'XLOC_000229'	'SESN2'	25.3937	21.3735	20.8687	34.8973	33.6262	31.6474	23.9403	22.3788	20.9776	33.3218	30.0347	25.6905	30.3428	28.8558	30.8696
'XLOC_000230'	'MED18'	8.33008	8.52397	8.69761	8.37773	7.87539	7.91304	8.85373	8.13278	8.59791	7.58684	8.29037	7.89967	8.37432	8.20942	7.92133
'XLOC_000231'	'PHACTR4'	17.9122	17.5012	15.6737	16.0702	15.3832	16.2139	15.7	15.2843	17.3072	14.792	15.4792	13.3488	16.5358	15.6243	16.1135
'XLOC_000232'	'RCC1'	62.8075	63.0063	67.3808	51.2626	52.5249	53.3071	66.9484	64.4822	67.8461	51.9941	52.182	49.7454	52.4552	54.999	55.3986
'XLOC_000233'	'TRNAU1AP'	12.8378	12.6926	13.0434	8.6707	8.72553	10.2012	12.632	12.6376	12.3803	8.80427	8.79908	10.124	9.01313	9.7853	9.6487
'XLOC_000234'	'RAB42'	0.686955	0.57215	0.688463	1.3368	0.687909	1.251	0.861616	0.922975	0.814609	1.21646	1.05119	1.36462	1.34661	1.03214	0.960083
'XLOC_000236'	'GMEB1'	7.12147	6.75284	6.34711	5.38649	5.5781	5.56177	5.99955	6.43882	6.50739	5.23322	5.56063	5.55916	5.42692	5.51645	5.41862
'XLOC_000237'	'YTHDF2'	72.544	75.9431	76.5425	66.7976	67.6412	68.1747	70.3795	72.2685	75.2749	63.1068	67.156	67.743	63.3535	66.1508	65.9348
'XLOC_000239'	'EPB41'	39.2065	43.7469	42.6274	45.5722	42.0448	41.8257	39.0707	42.456	47.6617	39.4376	39.3933	36.0766	43.7353	43.4137	44.7379
'XLOC_000240'	'PTPRU'	3.1322	2.42786	2.39853	4.77092	4.1445	4.13791	2.47133	2.72478	2.27901	4.67646	4.41148	5.26377	4.15054	3.53031	4.2348
'XLOC_000241'	'MATN1-AS1'	0.0725858	0.0487339	0.0228294	0.0447155	0.0701514	0.0833655	0.113824	0.124976	0.04601	0.0201488	0.106206	0.109887	0.0406097	0.0440802	0.0122267
'XLOC_000242'	'ZCCHC17'	35.8736	38.9872	38.7699	31.7636	30.6765	32.4585	32.763	35.169	40.1071	26.1649	27.2676	33.2323	33.2022	33.1668	36.7596
'XLOC_000243'	'SERINC2'	24.4505	21.3537	21.1357	22.5641	19.7218	16.527	25.9964	22.2488	20.8497	20.6495	19.2475	18.8808	19.3546	18.2303	16.7333
'XLOC_000245'	'LOC284551'	0.0595804	0.0594937	0.0852126	0.0964477	0.0834391	0.132034	0.0856987	0.0794036	0.0884827	0.0460503	0.0472745	0.0873751	0.0728357	0.117784	0.0989703
'XLOC_000248'	'KHDRBS1'	218.203	224.959	225.347	208.686	201.76	198.397	224.003	219.726	233.126	190.534	191.126	209.424	192.814	185.698	191.466
'XLOC_000249'	'TMEM39B'	14.7533	14.3338	15.1533	14.8753	13.5307	12.5824	15.7704	14.8527	16.1101	15.2565	12.8003	13.3504	13.8544	12.6641	12.2461
'XLOC_000250'	'KPNA6'	14.1635	14.0604	13.8512	13.2588	13.4099	13.6935	13.1056	14.1504	14.089	12.8789	14.0893	12.3707	14.5589	14.9578	14.1918
'XLOC_000251'	'TXLNA'	24.126	22.195	23.7761	24.3466	25.0201	25.0757	24.0991	23.7439	25.2861	24.399	24.2672	22.8514	26.6014	26.2695	26.6851
'XLOC_000252'	'CCDC28B'	15.1543	14.7445	15.3722	17.1435	16.0616	14.5053	14.163	14.6121	15.7558	12.8787	12.1461	18.7052	15.0855	14.7012	14.663
'XLOC_000253'	'IQCC'	2.294	2.30898	3.31328	2.50113	2.57581	2.51927	2.85988	2.79295	2.91259	2.90036	2.53418	3.05047	2.71522	2.7404	2.98478
'XLOC_000254'	'DCDC2B'	0.360162	0.335011	0.47586	0.301389	0.27403	0.547986	0.495338	0.333359	0.362015	0.643654	0.711081	0.445145	0.488437	0.492181	0.58224
'XLOC_000255'	'EIF3I'	153.084	147.842	145.303	115.519	109.894	110.805	143.484	137.057	148.873	104.957	100.325	125.88	112.229	111.154	111.527
'XLOC_000258'	'HDAC1'	44.5015	44.5127	48.2868	55.7772	51.1261	56.9322	42.6151	43.7132	45.5305	50.337	45.8489	56.1259	51.2024	49.3009	54.5252
'XLOC_000259'	'TSSK3'	1.42491	1.14544	2.57205	1.75735	2.17151	3.0933	2.0878	1.80874	1.41255	3.74678	3.44929	2.67795	1.73297	2.16314	2.47392
'XLOC_000260'	'ZBTB8B'	0.889117	0.866971	0.99159	0.74603	0.958079	1.08544	0.926215	1.17799	1.16644	1.00803	1.16448	1.18485	1.14215	1.20361	1.1321
'XLOC_000261'	'ZBTB8A'	3.94285	4.30454	4.13221	3.94318	3.86881	4.15924	3.47005	3.79285	4.14433	3.83013	3.91989	3.12857	3.93664	3.86928	3.87281
'XLOC_000262'	'RBBP4'	44.015	48.3442	47.3042	38.4663	39.1024	41.0191	43.823	45.0035	47.9585	37.522	40.7226	39.1419	41.4865	44.8653	42.974
'XLOC_000263'	'KIAA1522'	6.046	6.39697	6.52581	7.96606	8.18051	7.0688	6.66617	6.70215	6.65998	7.30498	7.3766	10.2204	8.44639	7.58202	7.32092
'XLOC_000264'	'S100PBP'	12.4534	14.0719	13.2409	13.1447	12.9445	13.5268	13.3188	14.1657	14.6434	12.6837	13.9408	14.0388	14.1576	14.5462	14.6075
'XLOC_000265'	'HPCA'	0.290109	0.426518	0.439064	1.30563	1.70433	1.06606	0.513189	0.651571	0.367066	1.35538	1.18307	2.26562	1.51872	1.58704	1.27699
'XLOC_000266'	'ADC'	1.74708	1.70375	1.62557	2.39115	2.01832	1.74827	1.64208	1.65987	1.56124	1.97631	1.65666	2.877	2.2048	2.07983	1.97433
'XLOC_000267'	'ZNF362'	19.5855	18.9477	17.2037	20.5819	17.1635	16.4334	19.7324	18.3204	19.1205	19.1535	18.1449	16.4566	18.5127	16.9576	16.6355
'XLOC_000268'	'ZSCAN20'	1.51774	1.56471	1.58579	1.31491	1.21844	1.58187	1.63397	1.70345	1.8582	1.36118	1.52743	1.34333	1.56021	1.68028	1.53957
'XLOC_000276'	'ZMYM1'	6.2049	6.39951	6.41654	5.4409	6.13559	6.9038	5.64286	6.10121	6.87517	5.33971	6.5927	6.1779	5.69889	6.17253	6.38064
'XLOC_000277'	'ZMYM4'	28.8761	31.6424	30.4889	28.6102	29.1191	32.2823	28.4298	31.3779	32.0007	27.0727	30.1818	26.319	31.4256	32.6042	33.358
'XLOC_000278'	'NCDN'	15.6169	12.5154	13.4274	15.7786	14.7745	13.0399	16.3028	13.7545	14.1427	16.6874	14.668	11.6943	14.769	13.735	13.0033
'XLOC_000279'	'TFAP2E'	0.0803002	0.106359	0.193737	0.161043	0.213361	0.302229	0.176856	0.239142	0.297363	0.232053	0.236827	0.205791	0.326523	0.194729	0.202891
'XLOC_000280'	'AGO4'	4.66935	5.1997	5.23384	5.32784	5.05533	5.28377	4.43629	5.09543	4.89971	4.64648	5.28325	4.56436	4.78759	4.96074	5.31883
'XLOC_000281'	'AGO1'	12.5399	12.6613	11.1853	14.1774	12.7999	12.9036	11.649	12.2665	13.2015	11.9409	12.7705	12.4703	15.0019	13.972	13.4572
'XLOC_000282'	'AGO3'	3.76316	3.68723	3.65138	3.60819	3.97701	3.69941	3.40163	3.61292	4.42571	3.34684	3.30328	2.85015	3.82351	3.47846	3.94867
'XLOC_000283'	'TEKT2'	1.65549	2.0282	2.78086	2.72475	3.16477	3.21239	1.88119	2.21271	2.19726	3.29049	2.43129	3.43506	2.84904	2.2644	3.01997
'XLOC_000284'	'ADPRHL2'	24.9427	23.5737	22.6848	20.9605	20.7497	19.0679	25.6053	22.9988	23.9552	20.6185	18.8699	20.0445	19.8669	18.232	18.6784
'XLOC_000285'	'MAP7D1'	69.6698	58.4911	58.4634	67.1947	59.2587	54.9978	70.3262	60.6902	61.1985	66.5689	56.6509	56.2607	61.3787	52.559	55.9315
'XLOC_000286'	'THRAP3'	53.5081	52.6467	55.9849	47.9999	47.942	50.5546	48.261	48.6112	51.5701	45.1991	44.7539	44.3082	51.2571	48.1294	51.216
'XLOC_000287'	'SH3D21'	0.404251	0.353444	0.644575	0.845859	0.961288	1.03466	0.614638	0.555377	0.453779	1.23276	1.25308	1.11276	0.798032	0.819262	0.884209
'XLOC_000289'	'ZC3H12A'	0.525549	0.45622	0.547577	0.681506	0.625845	0.654027	0.780335	0.649724	0.663347	0.775647	0.733997	0.697137	0.655233	0.528154	0.655413
'XLOC_000290'	'DNALI1'	10.4177	10.4423	11.8292	10.0276	10.2065	11.0954	11.0678	10.9402	12.5952	11.8398	11.2981	11.2632	11.5692	11.4524	12.0369
'XLOC_000291'	'CDCA8'	42.4486	44.9884	45.4422	30.5983	29.2254	31.0753	45.0647	43.7981	48.195	27.7252	26.492	31.702	28.3476	29.5272	29.83
'XLOC_000292'	'MANEAL'	15.6314	16.0559	15.2327	20.3362	16.5209	16.2538	16.4301	15.125	17.0429	18.1563	16.469	15.2457	18.2819	17.7718	16.0211
'XLOC_000293'	'C1orf122'	51.2587	47.0402	42.3122	46.6237	45.1522	38.1727	46.5389	44.9098	40.4973	49.9101	39.2187	39.5009	36.4615	29.6406	33.8075
'XLOC_000294'	'UTP11L'	28.9936	30.5315	29.2115	26.5055	27.4184	30.2941	31.5457	28.5752	31.6051	26.7496	28.4014	28.3104	28.8794	27.4962	29.8584
'XLOC_000296'	'AKIRIN1'	90.522	90.7652	86.3637	93.7342	95.1143	94.8673	92.4112	90.8512	92.5505	90.3215	96.5502	88.9142	92.4084	96.6387	95.498
'XLOC_000297'	'NDUFS5'	369.218	374.597	366.124	314.524	306.802	320.09	346.852	350.223	383.105	288.792	268.871	354.678	297.038	299.852	302.793
'XLOC_000298'	'MACF1'	19.9789	17.1042	12.8303	13.6364	11.3567	13.2235	11.6585	11.8554	14.6338	9.09538	10.7788	6.55701	14.7466	11.9754	11.0178
'XLOC_000299'	'KIAA0754'	7.24438	6.35666	4.23089	4.29109	3.46703	3.94364	4.88497	4.98537	5.91646	3.623	4.22713	1.99603	5.43693	4.73604	4.06758
'XLOC_000300'	'BMP8A'	0.282095	0.130023	0.37139	0.296776	0.42084	0.446869	0.402386	0.316173	0.224593	0.582737	0.452069	0.363025	0.369347	0.420455	0.353525
'XLOC_000301'	'PPIE'	31.1255	31.5933	30.9835	26.3901	25.6619	25.6422	30.3283	30.5084	32.0412	23.7281	23.8733	28.7722	23.5055	23.9307	25.6442
'XLOC_000302'	'MFSD2A'	14.6618	13.1148	13.8968	22.7813	21.7298	18.7829	15.8321	12.5752	15.7278	21.6831	21.3645	22.3084	22.5473	21.3758	21.9837
'XLOC_000303'	'CAP1'	153.293	145.871	141.719	125.026	128.07	128.239	146.829	140.614	142.969	116.203	116.895	125.553	123.197	128.514	130.371
'XLOC_000304'	'RLF'	8.74737	9.42726	8.76404	8.49221	8.98839	9.41563	8.3395	8.72445	9.77824	7.79469	8.75389	8.14937	8.51219	8.96485	9.02829
'XLOC_000306'	'ZMPSTE24'	32.8269	35.3193	31.344	29.3582	32.0448	30.64	34.2366	34.8604	35.3243	28.5434	33.9823	26.4118	30.3818	34.9844	33.7103
'XLOC_000307'	'SMAP2'	12.6734	12.4575	12.6088	12.4429	12.9179	12.1796	13.4446	12.6383	13.1559	12.5364	12.5144	15.4999	13.3723	13.2945	13.881
'XLOC_000308'	'ZFP69B'	3.9345	4.18085	4.10092	3.20085	3.56477	4.05246	4.58725	4.14183	5.32034	3.48173	3.6484	3.03249	3.78419	4.00272	4.0767
'XLOC_000309'	'ZFP69'	2.27934	2.36764	2.34584	2.12907	2.57735	2.27807	2.65199	2.43249	2.41951	2.49993	2.39905	2.52166	2.35769	2.54023	3.02177
'XLOC_000310'	'EXO5'	2.79479	2.60997	3.00793	2.92303	3.34998	3.56125	2.8859	2.82986	3.16398	3.08977	3.09218	2.9604	2.99434	3.26885	3.60093
'XLOC_000311'	'ZNF684'	1.75772	2.28869	2.38505	1.88521	2.18902	2.53901	2.25286	2.18642	2.18834	1.7311	1.83211	2.64908	2.00344	2.14797	1.73
'XLOC_000312'	'NFYC'	37.7788	39.0771	36.4933	33.0322	32.5429	29.8755	36.4856	36.5887	36.6251	29.6094	28.2811	26.3552	28.911	28.6669	27.0368
'XLOC_000315'	'KCNQ4'	0.608591	0.666644	0.847834	1.21952	0.994774	0.957056	0.680853	0.916045	0.742006	1.1668	0.925334	0.862476	1.0022	0.908107	0.996988
'XLOC_000316'	'CTPS1'	51.7415	50.1415	53.1901	43.7896	42.5766	45.1142	53.7651	51.3416	55.2164	44.7711	45.4073	45.4828	46.3104	47.1182	46.0131
'XLOC_000317'	'SLFNL1-AS1'	0.444568	0.289645	0.516811	0.386844	0.463483	0.618501	0.411954	0.492217	0.372324	0.68195	0.671285	0.354868	0.601251	0.467514	0.533977
'XLOC_000319'	'RIMKLA'	0.205896	0.199909	0.189386	0.286509	0.342741	0.297843	0.171805	0.133907	0.15376	0.236794	0.312792	0.301439	0.295395	0.280319	0.307034
'XLOC_000320'	'PPCS'	18.8472	18.9723	20.9459	17.0737	17.508	18.0064	15.7157	19.2377	19.7455	17.1037	16.9057	20.0948	16.5401	18.7697	18.3732
'XLOC_000321'	'CCDC30'	0.321461	0.330729	0.30012	0.360977	0.430483	0.501629	0.281563	0.273839	0.346014	0.338358	0.383292	0.45597	0.34838	0.387216	0.424214
'XLOC_000322'	'PPIH'	48.241	54.0724	51.7869	40.7053	40.6222	41.2208	47.9749	51.2777	53.6842	40.1824	36.5343	40.3875	39.9074	43.9178	43.8901
'XLOC_000323'	'YBX1'	1153.04	1111.48	1116.48	932.268	847.549	857.038	1110.44	1068.05	1160.18	823.824	737.089	899.906	878.909	822.978	843.16
'XLOC_000324'	'C1orf50'	12.2385	12.9784	13.6168	13.0177	11.6537	11.5289	12.8492	12.7536	13.5726	12.0379	11.7686	12.5185	11.8873	11.6554	12.1956
'XLOC_000325'	'LOC100129924'	0.168033	0.104353	0.150727	0.102242	0.170692	0.1406	0.211598	0.0838725	0.0915688	0.241242	0.082594	0.134672	0.146555	0.316774	0.336666
'XLOC_000326'	'ERMAP'	2.71299	2.583	2.41224	1.30023	1.62059	1.35364	2.33649	2.30009	2.53799	1.49612	1.57825	1.37208	1.54604	1.47192	1.31495
'XLOC_000327'	'ZNF691'	5.6261	6.31797	6.73497	6.87887	6.56131	6.47152	6.25229	6.63501	6.99613	6.74018	7.2615	7.5021	6.71491	6.8176	7.71144
'XLOC_000328'	'SLC2A1-AS1'	0.784126	0.935978	0.943628	1.04642	1.28289	1.10918	1.33198	0.720229	1.08776	0.866584	1.2301	1.5933	1.29081	1.04358	1.39664
'XLOC_000329'	'FAM183A'	0.208836	0.792881	0.625396	1.31971	0.88542	0.660544	1.09927	0.379455	0.88139	1.2379	1.02637	0.821414	0.906373	0.285762	0.62091
'XLOC_000330'	'WDR65'	0.178311	0.176766	0.225194	0.239203	0.271477	0.274056	0.166419	0.187555	0.265074	0.165114	0.300621	0.321207	0.189917	0.208965	0.246561
'XLOC_000332'	'TIE1'	1.71317	1.22227	1.2077	0.594506	0.75141	0.754253	1.27621	1.25019	0.809747	0.724325	0.572304	1.13369	0.670865	0.563045	0.737813
'XLOC_000333'	'MPL'	0.0877185	0.0411429	0.0413009	0.0679441	0.0756285	0.0478576	0.0352755	0.0557849	0.0451027	0.0318013	0.0791494	0.0496946	0.0784898	0.0478868	0.0938174
'XLOC_000334'	'CDC20'	119.114	115.444	117.535	93.7504	89.2331	87.1922	111.755	107.292	115.057	86.1685	75.6132	101.386	82.1017	78.1094	82.4295
'XLOC_000335'	'SZT2'	2.51634	2.16953	2.17825	2.62806	2.44988	2.49886	2.00759	2.01995	2.00698	2.40549	2.32322	1.66353	2.74602	2.39544	2.43711
'XLOC_000336'	'PTPRF'	34.9862	30.5052	28.8181	40.608	35.3042	33.4026	28.3204	29.5219	28.2925	34.0483	31.1414	34.2613	39.289	33.2894	34.6006
'XLOC_000337'	'KDM4A'	20.5989	19.6175	18.796	18.1009	17.1571	18.3322	17.399	18.2891	18.9382	15.7894	16.3093	15.4019	17.1274	16.9888	17.3563
'XLOC_000338'	'ST3GAL3'	9.11902	9.77421	9.37832	9.22698	7.4945	7.92412	10.1158	9.66231	8.69786	7.95524	8.58955	9.27782	7.64236	7.81998	7.93879
'XLOC_000339'	'ARTN'	0.192542	0.298787	0.456704	0.349821	0.314962	0.342077	0.519978	0.267279	0.274761	0.851528	0.554889	0.20468	0.344303	0.252686	0.412283
'XLOC_000340'	'IPO13'	10.7338	9.92779	9.73031	8.98809	8.81122	7.98265	10.0101	9.58131	9.88462	8.9605	8.09365	7.92369	8.22633	8.62026	8.45156
'XLOC_000341'	'DPH2'	18.7635	17.8591	16.9269	13.1365	13.6163	12.4822	18.9203	17.7117	18.2889	13.8455	12.9516	11.9739	13.9072	12.637	12.557
'XLOC_000342'	'ATP6V0B'	92.9561	84.482	75.507	92.2228	93.3699	78.5772	90.1184	86.5439	82.297	84.6095	79.8529	80.2467	86.9198	81.5891	76.3566
'XLOC_000343'	'B4GALT2'	61.5854	60.5372	57.574	54.4674	47.5379	43.4558	64.4847	58.3957	59.698	52.1489	44.6276	50.396	51.8392	46.7077	47.1149
'XLOC_000344'	'CCDC24'	1.2851	1.81975	1.53072	2.51057	2.57199	2.32981	1.87797	1.47797	1.06296	2.84543	2.59987	3.20785	2.36867	1.92172	2.59671
'XLOC_000346'	'DMAP1'	21.9021	19.4947	20.6673	17.9451	16.8441	16.6493	18.8904	18.8492	19.9972	16.6831	15.5628	17.711	15.8361	15.3022	16.3677
'XLOC_000347'	'RNF220'	24.0094	23.0409	24.2501	22.6877	21.0468	21.2708	24.0378	22.4556	24.8392	21.7114	19.6949	22.3467	21.5882	20.3016	20.8837
'XLOC_000349'	'C1orf228'	0.619251	0.426709	0.791579	0.649302	0.491589	0.734866	0.400851	0.506519	0.38411	0.866379	0.734065	0.848044	0.716746	0.746487	0.733136
'XLOC_000350'	'KIF2C'	38.1592	37.3196	40.1428	31.3896	31.5782	32.2238	36.5059	36.8834	38.0549	28.8621	27.9404	34.9152	29.2611	28.2923	31.3744
'XLOC_000351'	'RPS8'	1514	1580.51	1590.31	1649	1596.65	1588.53	1488.52	1554.14	1584.96	1515.72	1377.39	1942.11	1489.49	1384.89	1558.64
'XLOC_000356'	'PLK3'	13.6742	10.9311	11.5752	10.9051	9.90327	9.83725	12.2406	10.3387	10.1832	10.9262	10.2867	8.812	8.85661	8.3543	8.84499
'XLOC_000357'	'BTBD19'	1.97488	1.31379	2.15403	1.71458	2.15062	2.26252	2.64322	1.56406	1.4755	3.1742	3.01234	1.73672	2.07327	1.62394	1.99503
'XLOC_000358'	'UROD'	36.2933	35.6148	35.2419	27.8242	25.8113	25.0458	34.4332	34.5887	35.0633	26.5079	25.6984	28.4987	26.5786	26.9759	26.0855
'XLOC_000359'	'LOC400752'	0.291795	0.379415	0.522328	0.413526	0.473353	0.451307	0.412146	0.229349	0.272722	0.514818	0.434659	0.580983	0.321366	0.251181	0.377243
'XLOC_000360'	'HPDL'	0.267918	0.233753	0.152956	0.315132	0.276465	0.363514	0.223075	0.110047	0.220071	0.462854	0.242759	0.213832	0.255465	0.299936	0.309513
'XLOC_000361'	'TOE1'	10.1119	9.48179	9.84518	9.27142	8.01939	8.48163	10.7849	10.0982	10.07	8.408	7.86454	7.14526	8.47496	8.2617	7.54952
'XLOC_000362'	'MMACHC'	3.92188	3.90239	3.81156	4.17823	3.59563	3.88314	4.49711	4.32341	4.30875	4.2993	4.26136	4.13742	4.4344	4.25547	4.32814
'XLOC_000363'	'AKR1A1'	62.3098	61.0206	59.2289	62.1034	60.3101	56.0718	59.615	58.6681	57.4344	57.099	54.4645	73.9247	57.9087	54.6335	58.3873
'XLOC_000364'	'NASP'	164.489	193.385	214.142	161.742	161.598	175.59	186.028	189.318	218.509	161.015	164.016	189.904	166.366	180.173	192.007
'XLOC_000365'	'TMEM69'	35.9398	37.8015	34.9287	32.2226	34.6285	33.8059	36.2469	36.2183	35.1108	32.1608	31.1434	38.2731	32.577	32.9297	32.1542
'XLOC_000366'	'MAST2'	12.3558	11.1129	11.9819	11.6164	11.0938	10.922	11.6806	11.1315	11.3847	11.6381	10.0338	9.22777	11.364	10.2799	11.3767
'XLOC_000368'	'LURAP1'	0.630352	0.693958	1.051	1.75919	1.75832	1.65847	1.21226	1.24637	1.16848	2.40708	2.02702	2.5585	2.07902	2.20412	2.16303
'XLOC_000369'	'RAD54L'	14.6949	14.5522	17.1255	13.6101	13.2001	13.9314	16.6634	16.6626	17.1201	15.5697	14.565	14.4576	14.3362	14.873	16.6687
'XLOC_000370'	'UQCRH'	360.334	366.027	356.588	329.195	328.66	341.644	330.7	353.703	366.505	307.343	289.251	367.777	326.197	325.778	322.334
'XLOC_000371'	'NSUN4'	6.38409	6.63626	6.2091	6.44736	6.61537	7.27746	6.57064	6.701	7.11685	6.60825	7.26978	6.49775	7.52402	7.61515	7.66904
'XLOC_000372'	'FAAH'	0.520674	0.526144	1.04326	1.57815	1.25768	1.28184	0.785617	0.735894	0.584749	1.32867	1.11978	1.38285	1.2244	1.1667	1.21487
'XLOC_000374'	'DMBX1'	0.0876289	0.0667796	0.0827382	0.0717417	0.141968	0.113373	0.0492096	0.106792	0.162361	0.176058	0.184561	0.12506	0.149881	0.121969	0.148227
'XLOC_000383'	'CMPK1'	61.3688	68.3095	63.1793	52.8533	55.9074	57.9757	61.21	65.7733	67.084	49.549	59.5852	57.3269	54.0858	60.3629	57.887
'XLOC_000387'	'ELAVL4'	0.794099	1.3304	0.995906	2.38889	2.06929	2.12073	0.929904	1.24998	1.23977	1.57101	1.80155	2.17071	1.99518	1.6542	2.19356
'XLOC_000388'	'CDKN2C'	0.812952	0.894598	1.117	0.738199	0.983549	0.318048	0.768064	1.11642	0.987626	0.720482	0.527728	0.971361	0.771266	0.724418	1.01075
'XLOC_000390'	'RNF11'	36.1033	40.3112	35.5481	38.7711	40.578	39.4671	37.2423	37.8589	36.0767	35.9652	41.3795	42.4581	37.6658	39.9832	39.2514
'XLOC_000391'	'OSBPL9'	38.968	43.7995	42.5872	36.9133	39.5044	40.9586	38.4519	40.4608	42.2548	33.021	35.6923	37.8127	35.6726	39.5869	39.0721
'XLOC_000392'	'BTF3L4'	39.8262	49.6062	42.8185	42.4064	48.0127	46.2372	40.645	43.9464	43.8562	39.4259	45.3504	47.6156	44.3237	51.1115	46.8484
'XLOC_000393'	'ZFYVE9'	6.70132	8.78039	8.06089	6.86431	6.55483	6.93727	6.90808	7.75087	8.65124	5.63349	6.2177	6.35929	6.39531	6.63648	6.99735
'XLOC_000394'	'PRPF38A'	33.694	36.2444	37.3902	29.9399	28.5142	30.9808	35.189	35.1904	39.2838	27.7203	28.6001	28.8435	29.4305	32.1986	32.3005
'XLOC_000395'	'GPX7'	0.163806	0.553126	0.503493	0.436754	0.627786	0.467647	0.274879	0.411716	0.4961	0.847612	0.301942	0.74407	0.396717	0.423827	0.728364
'XLOC_000396'	'FAM159A'	0.413272	0.507591	0.434073	0.624309	0.780933	0.640076	0.0984712	0.404613	0.483306	0.646024	0.383245	1.08666	0.554813	0.496889	0.595697
'XLOC_000397'	'ZYG11B'	8.99606	9.8167	8.21303	8.086	7.94575	8.71515	7.90091	9.40263	9.79883	7.61175	9.01957	7.77616	8.67481	9.01039	8.47691
'XLOC_000398'	'ZYG11A'	0.121048	0.143653	0.108817	0.231653	0.277054	0.297967	0.0964031	0.160382	0.198002	0.312279	0.300674	0.362157	0.331647	0.334747	0.342783
'XLOC_000399'	'SCP2'	47.8012	58.3114	54.0365	50.078	54.6125	56.6201	49.1221	53.0215	55.616	46.6371	49.3446	62.5815	50.1945	57.1681	54.165
'XLOC_000400'	'PODN'	0.202515	0.29657	0.313124	1.44546	1.1323	0.999444	0.247221	0.287803	0.344901	0.905856	0.777775	1.19499	1.07291	0.965314	1.13145
'XLOC_000401'	'CPT2'	9.71369	9.55368	10.0583	10.7597	9.88615	9.80819	9.53126	9.70514	10.0119	9.59997	8.70243	10.4435	9.29917	9.2205	9.45336
'XLOC_000402'	'LOC100507564'	0.0840242	0.109602	0.29632	0.249661	0.159763	0.10423	0.0796735	0.138558	0.236632	0.162274	0.125457	0.322429	0.202883	0.190325	0.200404
'XLOC_000405'	'LRRC42'	37.3168	37.7352	37.1345	31.0156	31.1292	30.1085	37.3471	38.078	39.2631	29.7355	28.2357	33.329	31.3798	30.2734	30.519
'XLOC_000406'	'TCEANC2'	3.14952	3.86506	3.57611	2.9029	2.71902	3.26117	3.47283	3.80058	3.70867	3.05512	3.10907	3.37384	3.04941	3.64623	3.5403
'XLOC_000408'	'MRPL37'	69.9037	67.4182	64.6089	58.0203	56.0327	56.0088	69.3024	63.8059	70.3764	58.8572	50.4145	59.5484	57.2217	54.9242	56.8474
'XLOC_000409'	'ACOT11'	0.228158	0.148313	0.138517	0.323558	0.323323	0.249679	0.21642	0.149148	0.193916	0.274917	0.152897	0.216113	0.212497	0.172023	0.384733
'XLOC_000410'	'MROH7,TTC4'	16.5049	17.1366	16.7692	13.7464	13.6468	14.6452	16.8412	16.3888	17.9595	14.2431	14.3748	15.046	15.5763	14.9539	15.2298
'XLOC_000414'	'PCSK9'	16.727	11.9509	14.3402	8.40641	8.1851	7.10122	15.9967	15.2409	13.9776	7.49588	8.82948	5.78747	9.71385	8.49914	7.64274
'XLOC_000415'	'LOC100507634'	0.666476	0.820963	0.789265	0.706311	0.718563	0.675998	0.885598	0.884436	0.727686	0.966897	0.680019	0.743735	0.905946	0.858729	0.60228
'XLOC_000417'	'PRKAA2'	1.91155	2.47173	2.43175	2.59695	3.17667	3.28184	2.09335	2.3903	2.26416	2.92204	3.57026	2.89236	3.20483	3.742	3.36943
'XLOC_000420'	'FGGY'	9.18518	8.85978	8.2776	7.24081	6.79364	7.50223	8.3684	7.92756	8.8884	6.4345	6.37904	9.73501	6.42275	5.85326	6.85472
'XLOC_000421'	'HOOK1'	0.500057	0.698502	0.633989	1.11049	1.20761	1.37329	0.565013	0.772563	0.590612	1.14685	1.43041	1.98479	1.32625	1.3238	1.52118
'XLOC_000422'	'NFIA'	0.197203	0.212652	0.160799	0.463627	0.394747	0.461649	0.180174	0.19322	0.154199	0.319642	0.387419	0.303421	0.333803	0.340278	0.339471
'XLOC_000424'	'INADL'	0.831202	0.749427	0.842916	1.01038	0.837081	0.994629	0.786335	0.899663	0.801401	0.901533	1.02976	1.03253	1.04101	1.11899	1.19168
'XLOC_000425'	'L1TD1'	0.171173	0.175563	0.225614	0.181804	0.171914	0.237462	0.159006	0.274335	0.258258	0.332463	0.417752	0.408871	0.290581	0.37092	0.315359
'XLOC_000426'	'USP1'	47.2438	53.9359	56.1824	40.5942	43.0204	47.7126	50.0374	51.9829	59.73	38.9626	41.357	41.3509	40.5007	43.9787	46.9996
'XLOC_000428'	'ATG4C'	5.22643	8.01854	7.65003	6.68443	6.51301	7.77186	7.46721	7.56775	7.73079	6.74309	7.36695	9.69697	6.86383	8.12278	7.64665
'XLOC_000430'	'ALG6'	5.3872	6.38225	6.87096	5.42568	5.27759	6.49587	5.6266	6.85316	6.64646	4.92047	6.66446	6.04707	5.45293	6.3254	6.46073
'XLOC_000431'	'EFCAB7'	3.11654	3.32041	3.64397	3.32266	3.98924	4.21796	3.28537	3.37438	3.54621	3.45059	3.64766	4.67113	3.20101	3.71716	4.15758
'XLOC_000432'	'DLEU2L'	3.19666	4.07742	4.32706	3.48441	4.06028	4.36446	4.48936	4.12958	4.29088	3.73799	5.01366	3.32613	3.16612	4.49758	4.32138
'XLOC_000433'	'PGM1'	10.2459	10.6787	9.88092	10.2646	9.48703	9.32898	9.30792	9.3936	10.9446	9.58223	8.83022	12.0305	9.73568	9.6952	9.36936
'XLOC_000434'	'ROR1'	2.47787	2.27915	2.17642	2.47939	2.54002	2.45193	2.14771	1.97261	2.51742	2.28086	2.88482	2.37082	2.7679	2.85907	2.5951
'XLOC_000436'	'CACHD1'	22.4474	22.4792	23.1748	26.2659	24.6471	27.0176	19.9393	20.8157	21.6598	23.9204	24.6763	26.6186	26.0548	24.9239	25.4759
'XLOC_000438'	'RAVER2'	9.1912	10.3642	10.9023	9.97256	10.068	10.5185	10.0771	10.3418	10.9778	9.44077	10.5246	9.63067	9.4692	10.4204	10.8207
'XLOC_000439'	'AK4'	8.30881	10.6018	8.79758	8.19062	8.30759	8.22059	7.82155	8.97067	9.6989	7.07902	7.77605	11.0982	8.66531	9.22207	8.35695
'XLOC_000440'	'DNAJC6'	0.64697	0.790697	0.695481	1.61868	1.68737	1.86574	0.579064	0.691905	0.670956	1.32764	1.58943	2.11706	1.44082	1.66202	1.81445
'XLOC_000441'	'LEPR,LEPROT'	19.5877	21.0725	20.6763	14.7974	15.092	15.2383	20.104	21.3586	19.4852	15.0025	16.6246	15.3701	14.5416	15.9779	15.221
'XLOC_000442'	'PDE4B'	30.1465	26.3551	27.3982	65.4667	67.975	69.8812	28.0192	24.0877	28.344	58.833	63.9347	65.2423	56.1803	61.7538	65.0826
'XLOC_000443'	'SGIP1'	0.0712763	0.083	0.0871372	0.457348	0.371174	0.414625	0.0854614	0.0630089	0.039316	0.346193	0.413958	0.617761	0.373307	0.357501	0.435302
'XLOC_000445'	'TCTEX1D1'	0.0853981	0.129356	0.164237	0.555356	0.554987	0.597761	0.0630578	0.147407	0.108436	0.425889	0.49198	0.988192	0.669732	0.512372	0.800824
'XLOC_000446'	'MIER1'	11.4255	12.9684	12.2997	9.84704	11.1012	11.6578	11.2593	12.8713	12.3942	9.19742	10.9966	11.138	9.88181	11.5336	10.9472
'XLOC_000448'	'IL12RB2'	0.0192341	0.0600518	0.0787371	0.0887281	0.0619371	0.0662204	0.0102402	0.0593377	0.0285403	0.0587879	0.151781	0.0693389	0.103499	0.0934162	0.0744245
'XLOC_000449'	'GADD45A'	45.992	43.1925	43.1356	40.9451	41.3825	41.6828	42.5986	39.3382	38.9453	39.7702	39.3432	43.3245	34.6758	36.4352	39.9066
'XLOC_000450'	'GNG12-AS1'	0.494554	0.337435	0.320659	0.379077	0.441219	0.44786	0.367434	0.497416	0.201003	0.328608	0.397225	0.394678	0.423834	0.502627	0.34775
'XLOC_000451'	'LRRC7'	0.254684	0.242955	0.18775	0.182034	0.152046	0.221471	0.257963	0.212709	0.223927	0.13871	0.166712	0.117243	0.0995369	0.16132	0.102383
'XLOC_000453'	'SRSF11'	77.6514	81.8828	99.852	74.0304	77.9411	94.2193	90.3264	86.4691	99.6969	84.7488	91.3253	92.46	86.2729	93.5789	103.01
'XLOC_000454'	'HHLA3'	11.9283	13.0821	12.522	12.8021	13.6534	13.3396	13.4352	12.6428	12.5112	12.7006	11.467	16.76	11.9618	13.2262	12.4416
'XLOC_000455'	'CTH'	4.62124	5.52044	5.31293	7.14387	8.21316	7.92795	4.67426	5.14795	5.14209	6.87595	7.5053	8.27867	7.39633	8.50595	8.09346
'XLOC_000456'	'ZRANB2-AS1'	1.0037	0.418947	1.31383	1.00458	1.62418	1.09546	1.07043	1.07185	1.00441	1.81699	1.80434	0.991686	0.930991	1.09945	1.25465
'XLOC_000457'	'ZRANB2-AS2'	0.546187	0.272891	0.42666	0.343482	0.259828	0.308106	0.178863	0.387633	0.232791	0.500218	0.428086	0.356883	0.324543	0.510182	0.44481
'XLOC_000458'	'FPGT,FPGT-TNNI3K,TNNI3K'	0.209115	0.335277	0.276931	0.215367	0.224876	0.324702	0.348479	0.312065	0.324306	0.200522	0.264304	0.381361	0.231698	0.274325	0.198387
'XLOC_000459'	'TYW3'	7.36899	8.94372	8.41826	5.4048	5.86861	6.93513	7.33715	7.41791	8.64838	5.71278	6.19734	6.3062	6.1479	6.84126	6.44384
'XLOC_000461'	'ACADM'	52.2638	58.2994	55.4747	44.5389	46.0873	47.46	50.0985	55.0659	58.5908	39.2308	42.7393	46.2917	42.1656	44.7972	44.0609
'XLOC_000462'	'RABGGTB'	44.8528	47.1527	49.1249	46.4684	56.0393	61.1155	48.7661	48.9703	49.8043	52.002	59.6931	52.6178	53.1965	63.7858	64.4711
'XLOC_000466'	'MSH4'	0.0236799	0.0323796	0.039336	0.0164619	0.0303157	0.0278462	0.0806496	0.031745	0.0454086	0.0749564	0.0215933	0.0148064	0.0190363	0.0177437	0.0397136
'XLOC_000467'	'ST6GALNAC3'	18.6467	17.5923	17.9644	19.3123	22.1413	23.2221	19.7758	17.3412	20.5249	18.2738	22.4548	24.0519	19.5819	21.7685	22.4095
'XLOC_000468'	'ST6GALNAC5'	14.0286	10.7165	10.8724	6.53639	7.06825	6.77456	14.6756	10.8673	13.2479	7.2314	6.31023	8.45813	6.72932	5.95234	6.06103
'XLOC_000469'	'AK5'	2.83573	2.51959	2.45488	1.59767	1.78667	1.45043	2.35566	2.55809	2.38964	1.32525	1.41764	1.53784	1.44272	1.54884	1.32851
'XLOC_000470'	'FAM73A'	2.65068	3.09162	2.98952	2.53963	2.78981	2.93231	2.79283	3.06907	3.16836	2.67845	3.40745	2.93066	2.95343	3.28101	2.93274
'XLOC_000471'	'NEXN'	4.47661	4.67329	4.7851	3.18059	2.9568	3.89495	3.26889	3.6005	3.84745	2.41602	2.70954	2.63922	3.01019	3.25704	3.57391
'XLOC_000472'	'DNAJB4'	10.8075	12.0703	11.7946	9.53747	10.012	12.487	10.7422	10.9883	13.0116	10.3211	10.3251	11.8657	9.96692	11.8802	11.9262
'XLOC_000473'	'GIPC2'	0.0800801	0.087406	0.0688708	0.0974022	0.013736	0.124797	0.0157746	0.0766492	0.0362238	0.0577195	0.0290201	0.105221	0.0437589	0.0347173	0.0497315
'XLOC_000475'	'PTGFR'	0.37092	0.5324	0.389483	0.250541	0.30346	0.210639	0.525298	0.432475	0.411043	0.219668	0.22959	0.290074	0.211283	0.244168	0.286004
'XLOC_000476'	'IFI44L'	1.36237	1.63957	1.51216	0.856476	0.960381	1.0129	1.60849	1.48332	1.53756	0.971282	1.28504	1.23056	0.939419	1.27078	1.01629
'XLOC_000477'	'IFI44'	0.232965	0.500613	0.431884	0.416007	0.51425	0.592887	0.433157	0.449554	0.612152	0.467059	0.521608	0.664074	0.382494	0.532538	0.363183
'XLOC_000478'	'LPHN2'	112.263	114.069	115.003	77.418	76.6172	83.4366	107.015	109.595	122.233	70.4481	76.9852	81.8771	77.0401	79.8526	81.5147
'XLOC_000479'	'PRKACB'	19.4891	21.8664	19.7806	14.7805	15.9565	16.6298	18.7412	20.7799	20.7802	13.6155	15.8372	16.0517	16.1689	18.3017	17.4943
'XLOC_000480'	'SAMD13'	0.991295	1.03864	0.869896	1.14585	1.21658	1.01029	0.724934	0.693856	0.591121	0.989124	0.870998	1.8942	0.853044	0.8212	0.867394
'XLOC_000482'	'RPF1'	33.8129	36.1476	33.333	29.3901	30.5035	32.4105	35.0489	32.592	36.7647	27.6697	30.1977	32.7497	28.8112	30.6386	32.4044
'XLOC_000483'	'WDR63'	0.534323	0.456204	0.631118	0.540807	0.582744	0.518635	0.561106	0.451867	0.57164	0.52238	0.554583	0.573992	0.476674	0.514728	0.500897
'XLOC_000485'	'LOC646626'	1.4749	1.27809	1.7812	1.32017	1.13812	1.50546	1.98216	1.41945	1.21441	1.48556	1.42938	1.6309	1.32634	1.29611	1.53162
'XLOC_000486'	'CYR61'	125.422	107.289	109.547	117.992	105.506	111.176	148.475	140.272	128.003	121.815	114.442	74.9682	80.0586	85.6678	88.0557
'XLOC_000491'	'SH3GLB1'	19.084	20.029	18.4803	17.2993	18.4768	19.8073	18.6451	18.7504	19.8951	17.2757	19.5286	16.8678	18.0783	20.1695	19.849
'XLOC_000492'	'HS2ST1'	34.9867	41.1745	38.204	33.3136	34.4732	36.3676	34.2502	39.2229	40.1063	29.5706	33.2557	30.2857	34.5602	37.2493	33.0249
'XLOC_000493'	'LOC339524'	0.109856	0.137256	0.138436	0.150075	0.0546232	0.11023	0.194973	0.244003	0.0678922	0.0759763	0.0741868	0.0817287	0.0825063	0.133883	0.0430104
'XLOC_000494'	'LMO4'	7.97803	9.92211	8.77514	8.46687	9.51199	9.23053	7.73456	8.89328	9.0288	8.3544	8.43663	10.1344	8.16811	8.57575	8.92486
'XLOC_000495'	'PKN2'	19.1846	20.9202	21.1793	16.472	18.4258	19.0719	19.4366	21.1483	20.9324	16.8166	18.3403	16.936	17.2517	18.716	18.9438
'XLOC_000496'	'GBP6'	0.0453798	0.0419236	0.0414327	0.035168	0.0437241	0.0490655	0.0584469	0.0514345	0.0450597	0.0608326	0.0380263	0.0510159	0.0780904	0.0300245	0.0798228
'XLOC_000498'	'LRRC8B'	2.78096	2.74433	2.64071	3.61802	4.00704	3.70204	2.81448	2.75119	2.83953	3.40967	4.06515	3.82814	4.23269	4.21017	3.8805
'XLOC_000499'	'LRRC8C'	2.91708	3.04633	2.9833	3.7437	3.97169	3.84215	2.91116	3.4076	2.78793	3.58188	4.1745	3.32503	4.07297	4.41781	4.29177
'XLOC_000500'	'LRRC8D'	12.3175	14.2182	14.0199	19.5337	20.3786	19.9255	13.0511	13.7111	14.1232	19.3491	18.6719	24.1748	19.511	20.0144	20.4295
'XLOC_000501'	'ZNF326'	32.5938	34.216	39.0452	29.724	34.2261	37.3699	35.4572	34.5715	39.8871	33.1657	38.2664	29.7805	34.1437	37.6348	38.4575
'XLOC_000502'	'CDC7'	34.0816	42.2171	41.9993	26.6827	28.6422	31.0679	38.2264	40.3441	41.9328	27.4188	29.2687	29.456	28.1719	30.3729	30.9458
'XLOC_000503'	'BRDT'	0.010111	0.0172515	0.05232	0.0376521	0.0414764	0.0495038	0.0486919	0.0588995	0.0611881	0.0629719	0.0454474	0.0160927	0.0501546	0.0404905	0.0932081
'XLOC_000504'	'EPHX4'	3.0319	2.88077	2.41898	3.5928	4.32432	3.5274	1.98078	3.0558	2.58661	3.03468	3.06275	3.44486	3.60257	4.02934	3.70456
'XLOC_000505'	'BTBD8'	0.401999	0.282116	0.351877	0.360533	0.597682	0.424428	0.120773	0.503192	0.225316	0.262116	0.531579	0.624099	0.471169	0.311175	0.555516
'XLOC_000506'	'KIAA1107'	0.40821	0.34394	0.503392	0.601214	0.802237	0.758323	0.280013	0.355236	0.313825	0.587383	0.707883	0.970172	0.654973	0.628306	0.865864
'XLOC_000508'	'RPAP2'	6.97089	7.34703	7.02427	4.81886	5.35586	6.2327	6.10005	7.206	7.96092	4.8548	5.09384	4.39659	5.40183	5.38008	5.93375
'XLOC_000509'	'RPL5'	1200.03	1401.99	1399.77	1293.34	1363.28	1410.43	1181.27	1337.78	1390.3	1195.44	1208.95	1716.69	1311.87	1420.72	1460.52
'XLOC_000512'	'MTF2'	23.7615	26.6898	27.7612	23.4815	25.6248	27.2399	25.7416	27.7903	29.6267	24.7541	28.1985	27.1234	25.2509	28.9476	28.5448
'XLOC_000513'	'CCDC18'	4.25202	4.82293	5.53999	3.39955	3.67068	4.54747	4.40899	4.7927	5.69864	3.37129	4.08127	3.97031	3.66151	3.99764	4.35354
'XLOC_000514'	'DR1'	41.1064	46.0191	41.1298	37.6327	40.9191	39.4839	40.5769	43.1133	43.9556	35.926	40.5872	40.2317	38.8119	43.05	40.8395
'XLOC_000515'	'FNBP1L'	41.2271	42.9219	46.9376	44.7813	49.7628	53.2941	42.164	44.0667	48.151	45.9201	50.9148	48.4328	45.1787	50.3138	52.3342
'XLOC_000516'	'LOC100129046'	0.757479	0.562848	0.789154	0.663194	0.826	0.55013	0.852473	0.881066	0.701094	0.814711	0.626672	0.62094	0.640679	0.636276	0.665563
'XLOC_000518'	'ABCD3'	25.5179	28.6835	29.526	29.623	30.4181	32.1181	29.1539	31.3021	32.4331	29.6328	30.8885	33.9042	30.6063	32.2391	31.9108
'XLOC_000519'	'SLC44A3'	0.588318	0.693925	0.559829	1.25474	1.19973	1.09768	0.6798	0.796296	0.6604	1.15122	1.05157	2.86514	1.12055	1.14942	1.18636
'XLOC_000520'	'LOC729970'	6.80876	5.69857	6.65801	6.24653	7.01697	5.47422	6.92552	5.86958	6.34772	5.70616	4.96869	9.24127	6.06647	5.6628	6.0391
'XLOC_000521'	'RWDD3,TMEM56,TMEM56-RWDD3'	14.1478	16.4639	16.6869	15.1845	17.1678	17.671	14.5956	16.0133	17.1199	15.7801	17.8038	18.5185	15.6797	18.1126	17.6469
'XLOC_000522'	'FLJ31662'	0.255897	0.263031	0.263224	0.220763	0.362024	0.238532	0.169918	0.261996	0.280909	0.375381	0.320981	0.308071	0.317682	0.326907	0.328882
'XLOC_000523'	'PTBP2'	36.0451	44.4255	41.9306	31.6229	32.9659	32.3221	39.5009	42.8192	45.029	27.5918	31.9727	30.7376	28.9519	33.1724	31.4626
'XLOC_000525'	'LOC729987'	0.567855	0.714825	0.862072	0.619696	0.493839	0.615422	0.499216	0.848492	0.769681	0.533074	0.525156	0.348898	0.452326	0.643868	0.549887
'XLOC_000526'	'SNX7'	19.8487	21.6165	19.8235	16.8038	15.8798	18.3751	18.8485	18.9139	21.1898	14.0738	15.3049	19.7783	14.5561	15.0396	14.9153
'XLOC_000527'	'LOC100129620'	0.0561112	0.0309377	0.0559087	0.0686065	0.151161	0.121244	0.0902386	0.0835664	0.0898181	0.131248	0.10223	0.124496	0.0863909	0.120065	0.144986
'XLOC_000528'	'LPPR4'	0.130888	0.165996	0.178896	0.256749	0.182541	0.281833	0.178103	0.226924	0.184415	0.281747	0.301745	0.366834	0.301733	0.235328	0.174618
'XLOC_000529'	'PALMD'	3.24703	3.8666	4.00626	1.97443	2.16624	2.1354	2.37904	3.25637	2.88306	1.75674	1.95624	3.13043	1.65712	1.78697	1.91747
'XLOC_000530'	'AGL'	4.23177	5.35892	5.20947	4.94574	5.1038	5.59199	4.21547	5.05556	5.11551	4.74479	5.79865	5.53893	5.09851	5.39045	5.55621
'XLOC_000531'	'SLC35A3'	3.31876	4.02568	4.27772	4.03585	4.15851	4.59748	4.61157	4.95071	5.17164	4.52126	5.13232	5.0968	5.10213	5.59762	5.43595
'XLOC_000532'	'HIAT1'	43.8651	50.0072	46.1583	34.9627	38.0287	38.0385	47.822	49.5469	50.9514	35.2776	40.9438	37.9662	37.7181	41.1471	38.0413
'XLOC_000533'	'TRMT13'	6.15552	6.3528	7.22318	4.35215	4.80365	6.25211	6.47315	6.71163	7.58487	5.59006	6.31399	5.32417	4.98941	6.09487	7.39934
'XLOC_000534'	'RTCA'	18.9019	18.141	16.9674	15.3661	16.3944	16.8923	17.9112	17.2702	19.3466	15.9772	16.955	15.9531	16.0536	18.2608	17.7837
'XLOC_000536'	'CDC14A'	4.78847	4.71452	4.4673	3.34416	3.26837	3.42641	4.99366	4.81322	4.80061	3.13861	3.5823	3.58264	3.18878	3.68845	3.36412
'XLOC_000537'	'GPR88'	0.119158	0.0777673	0.0863269	0.0933286	0.0661789	0.065228	0.0488018	0.153247	0.136256	0.0289639	0.0522757	0.119586	0.0376946	0.0289554	0.0396734
'XLOC_000538'	'VCAM1'	0.1164	0.380999	0.349052	0.315625	0.302362	0.197058	0.14953	0.482989	0.227894	0.232414	0.230116	0.84249	0.247618	0.287559	0.354053
'XLOC_000539'	'SLC30A7'	4.4955	5.01876	4.41164	3.54782	4.62155	4.21669	4.33714	4.93641	4.55966	4.12559	4.99309	4.13301	4.53706	5.32658	4.51536
'XLOC_000540'	'S1PR1'	8.97551	10.7711	9.78224	8.87517	9.16202	8.66057	9.2539	10.8841	10.3633	9.17461	8.81629	10.6743	9.2934	9.49667	10.2222
'XLOC_000542'	'AMY2B,RNPC3'	5.03901	4.98768	8.12256	5.40771	6.58089	8.0569	6.64284	6.39803	6.66286	7.5834	8.22876	9.00931	5.79683	7.17157	7.99881
'XLOC_000543'	'ACTG1P4'	0.0684468	0.0607073	0.089966	0.0730959	0.0529015	0.0953668	0.0218296	0.0764639	0.0679596	0.110006	0.0461409	0.0984333	0.0691926	0.0793684	0.0592537
'XLOC_000547'	'LOC100129138'	0.0817284	0.0863647	0.0680889	0.244458	0.0915862	0.139519	0.114906	0.227153	0.131088	0.154077	0.0759379	0.118899	0.128285	0.140856	0.202568
'XLOC_000548'	'PRMT6'	32.5673	33.2372	31.0455	29.5619	27.7334	25.6908	31.83	32.9934	31.7645	26.3553	26.4503	25.9717	27.7481	26.8532	24.9474
'XLOC_000549'	'NTNG1'	2.53236	2.58333	2.79257	1.30586	1.30944	1.45534	2.32787	2.83627	2.35533	1.21349	1.17912	1.74208	1.09275	1.32625	1.3189
'XLOC_000552'	'FAM102B'	6.21479	6.70575	6.21836	5.74378	5.43288	6.14688	5.96088	6.36145	6.84893	5.54608	6.65129	6.92281	5.84936	6.41596	6.08198
'XLOC_000553'	'PRPF38B'	20.4069	20.7666	24.8691	20.3714	21.7787	26.2569	23.5024	23.3825	27.3332	24.4689	26.3065	24.5541	26.3248	29.9015	31.1369
'XLOC_000554'	'FNDC7'	0.0124265	0.0548712	0.032181	0.0798145	0.129404	0.0548689	0.0118285	0.0233175	0.00543242	0.119882	0.073071	0.153469	0.0944823	0.0462215	0.0684041
'XLOC_000555'	'STXBP3'	19.2701	22.2038	22.0512	16.0969	18.5487	20.3184	20.282	21.3447	21.7925	15.4067	17.9484	19.6905	15.6776	19.0406	17.449
'XLOC_000557'	'GPSM2'	8.97894	11.6661	11.8818	10.5071	10.3677	11.3363	9.94633	11.1247	12.0391	9.47408	10.294	15.7221	9.94235	10.6163	10.7451
'XLOC_000558'	'TMEM167B'	16.2397	21.0389	18.8767	16.5896	18.1298	19.6079	17.3136	19.0732	19.0211	17.1386	17.7519	21.1693	18.6951	20.1993	18.8123
'XLOC_000560'	'KIAA1324'	0.301722	0.286902	0.308251	0.638466	0.53142	0.535172	0.250622	0.273395	0.297972	0.491731	0.566255	0.879463	0.619595	0.609374	0.607066
'XLOC_000561'	'SARS'	103.04	101.212	102.146	103.438	107.894	110.268	95.8254	97.5177	103.135	95.7069	89.8817	113.272	100.706	102.966	109.424
'XLOC_000562'	'CELSR2'	23.3779	23.2762	20.3071	31.8927	25.1592	23.2316	18.2805	21.0901	21.0618	25.4026	23.2	27.1095	30.652	24.8056	24.936
'XLOC_000563'	'SYPL2'	0.0266259	0.0585609	0.051301	0.121658	0.0704117	0.0983252	0.0503187	0.0317691	0.057193	0.0680216	0.0193099	0.183969	0.120596	0.0786104	0.126031
'XLOC_000564'	'ATXN7L2'	3.76525	3.04095	3.50645	2.6711	2.8443	3.05141	3.59922	3.41514	3.48403	3.16856	3.25375	2.76447	2.72634	2.62982	3.08832
'XLOC_000565'	'CYB561D1'	2.15359	2.02778	2.21556	2.62556	2.51267	2.72744	2.30303	2.27946	2.2084	2.58169	2.69014	2.84017	2.84718	2.79754	2.7925
'XLOC_000567'	'GNAI3'	53.8213	59.4954	54.4564	46.9737	51.9037	51.3481	54.3092	56.2448	57.8129	44.404	51.6909	50.2159	49.1465	55.983	53.0306
'XLOC_000569'	'AMPD2'	24.0717	19.5339	21.5342	24.7047	24.1991	24.3411	26.8666	22.2462	22.0289	29.8293	28.2315	25.3419	26.5551	25.0896	27.263
'XLOC_000570'	'GSTM4'	6.13503	7.08783	7.06459	8.88882	7.36541	7.15318	6.75233	7.38002	6.65063	8.04001	7.42129	12.22	8.17931	8.76931	8.01482
'XLOC_000571'	'GSTM2'	8.21383	10.1446	9.3576	9.7926	9.43694	9.58362	10.6002	9.78656	10.0268	10.2233	10.1416	12.3529	10.9686	9.74985	10.3708
'XLOC_000572'	'GSTM1'	4.95808	6.26669	5.15201	5.49246	5.31466	4.59494	5.34826	5.01235	5.71169	4.56217	4.07928	5.46749	5.00417	4.69786	4.74693
'XLOC_000574'	'CSF1'	7.52497	5.82638	6.47893	5.21494	4.764	4.58331	7.14187	6.76302	6.5371	5.49932	5.12878	4.93121	5.10619	4.76961	5.12705
'XLOC_000575'	'AHCYL1'	43.2275	46.8051	46.4912	45.2045	45.7411	45.8774	44.8567	45.8297	45.2602	42.4407	44.182	53.103	45.1258	45.742	47.3575
'XLOC_000576'	'STRIP1'	17.6217	17.8746	18.9426	18.5839	17.7013	18.2903	19.5067	18.5125	19.3313	18.8567	17.571	17.6688	18.3522	17.6111	18.065
'XLOC_000579'	'KCNC4'	0.60062	0.597426	0.573737	0.87907	0.723723	0.757525	0.560619	0.554273	0.667445	1.08231	0.937952	1.28468	0.927592	0.818489	0.850744
'XLOC_000580'	'RBM15'	6.95777	6.29869	5.95191	5.88744	5.75664	5.8573	5.76951	5.48924	5.81965	5.59627	5.77288	4.00803	6.43967	5.40655	5.53457
'XLOC_000584'	'CEPT1'	11.759	11.6124	11.8658	9.82942	10.8644	11.2994	11.6717	13.3588	13.4698	10.3962	11.5956	12.9894	11.685	12.1538	12.619
'XLOC_000586'	'CHIAP2'	0.0270587	0.0667636	0.0993505	0.0440189	0.0758828	0.127256	0.0260317	0.0724275	0.0557218	0.066337	0.123532	0.08569	0.0722793	0.0864288	0.0399305
'XLOC_000588'	'PIFO'	0.722353	1.01679	1.03255	0.906094	0.736376	0.987798	0.843376	0.733206	0.748083	0.717052	1.2081	0.879077	0.782515	0.856747	1.03108
'XLOC_000589'	'ATP5F1'	124.434	129.924	124.756	93.8387	99.6913	95.6363	119.818	122.228	129.368	84.7364	91.9792	102.246	90.3674	96.9403	95.4365
'XLOC_000590'	'C1orf162'	0.398586	0.0876721	0.189175	0.231388	0.129988	0.401408	0.372742	0.169412	0.13863	0.39263	0.176088	0.272055	0.197041	0.313368	0.178291
'XLOC_000591'	'RAP1A'	28.8982	31.5147	30.7178	25.7134	29.0161	29.9673	27.8725	30.8311	32.0993	25.2953	29.6626	35.6899	27.9085	29.8781	32.5404
'XLOC_000592'	'LOC100506343'	1.4267	1.11144	1.13248	0.965548	1.31088	0.822611	1.01739	1.19579	1.30241	0.984985	0.827704	1.08639	0.94115	1.08596	0.970385
'XLOC_000593'	'DDX20'	17.6235	18.483	18.4001	13.497	13.9285	14.3918	18.2308	17.278	19.5572	13.6148	14.7292	12.7693	13.9378	14.0719	14.4537
'XLOC_000595'	'CTTNBP2NL'	15.6751	16.5767	15.2717	17.209	17.9242	18.0403	13.9412	14.543	15.1959	15.2952	16.9765	15.2563	17.505	17.7675	18.229
'XLOC_000596'	'WNT2B'	1.64849	1.62625	1.9962	2.01303	2.10482	2.05546	1.42803	2.33255	1.72154	2.27861	2.14539	2.34714	2.31867	1.98261	2.20745
'XLOC_000597'	'CAPZA1'	94.9352	100.568	99.3892	74.0661	80.1483	83.0658	96.3839	101.133	104.78	72.0366	77.6666	79.0893	76.9354	83.1918	83.4898
'XLOC_000598'	'MOV10'	8.68078	7.95082	11.4485	7.24902	7.09425	7.89146	9.91882	9.518	8.726	8.77481	8.2579	6.43279	6.43945	7.11823	8.05809
'XLOC_000599'	'FAM19A3'	0.0423077	0.0324227	0.152567	0.138154	0.234428	0.1579	0.0810465	0.184498	0.0720937	0.0183698	0.148524	0.226562	0.0151779	0.0698192	0.0795027
'XLOC_000600'	'AKR7A2P1'	0.108813	0.0130328	0.0484336	0.0332864	0.0816937	0.225859	0.102887	0.0754125	0.103125	0.123317	0.188767	0.119509	0.180568	0.09416	0.165367
'XLOC_000601'	'LRIG2'	4.20761	4.13131	4.92628	3.96566	4.60393	4.71233	4.67773	4.56242	4.41945	4.16627	4.58808	3.73244	4.58471	4.84408	4.85841
'XLOC_000602'	'MAGI3'	4.45432	4.43884	4.62869	3.6172	3.70293	4.20578	3.43154	4.00855	4.21274	3.41996	3.55965	3.3918	3.74979	3.75839	3.84476
'XLOC_000603'	'AP4B1-AS1'	0.172508	0.291874	0.504055	0.307279	0.431206	0.680799	0.307478	0.355406	0.282883	0.555005	0.449003	0.491464	0.407993	0.561304	0.462109
'XLOC_000604'	'DCLRE1B'	8.47995	7.94865	7.85431	6.67656	6.65897	6.65447	7.41494	8.14407	8.65468	6.2297	6.71598	6.5241	6.68185	7.02542	6.95383
'XLOC_000605'	'HIPK1'	15.966	15.3998	13.6619	13.7492	14.1227	14.2589	14.1899	14.9157	15.2565	12.7399	14.9105	12.9429	15.7597	16.1683	14.6924
'XLOC_000606'	'OLFML3'	12.5372	9.91722	10.192	4.46207	4.55737	4.5035	10.4204	10.3112	9.48871	4.66754	4.55475	4.15162	4.81762	4.66653	5.42205
'XLOC_000609'	'VANGL1'	1.85301	1.64972	1.62673	1.20318	1.38837	1.30072	1.40081	1.68763	1.65455	1.10852	1.35031	1.25917	1.22775	1.38312	1.3539
'XLOC_000610'	'SLC22A15'	0.104418	0.0952612	0.146476	0.279831	0.317357	0.305779	0.128969	0.154321	0.145669	0.304385	0.410359	0.319791	0.322639	0.295013	0.336809
'XLOC_000611'	'MAB21L3'	2.90665	2.94963	3.2101	2.87648	2.39793	2.74703	2.63298	2.64044	2.85083	2.7025	2.82256	1.91524	2.71641	2.65152	2.55783
'XLOC_000612'	'ATP1A1'	72.5533	65.2111	69.9307	65.1448	63.963	65.7431	68.7773	67.0946	69.7691	61.3678	61.343	65.276	68.1227	68.9909	71.2385
'XLOC_000615'	'PTGFRN'	10.6775	10.5884	9.5377	8.65835	8.80109	8.27957	10.3598	10.2631	10.3342	7.69952	8.18314	7.3482	9.28757	8.12971	8.31856
'XLOC_000616'	'CD101'	0.482573	0.571401	0.586994	0.523899	0.438786	0.362278	0.455396	0.49917	0.606231	0.405068	0.434615	0.265681	0.466215	0.456675	0.534803
'XLOC_000617'	'TTF2'	10.2783	8.76758	8.99408	4.87835	4.70865	5.23542	8.28823	8.84871	9.92904	4.95596	5.1551	4.3823	5.58809	5.61623	5.57968
'XLOC_000619'	'MAN1A2'	11.9555	13.3322	11.6835	9.40529	9.22199	10.2936	11.7474	13.1601	13.5806	8.50054	9.61079	8.15262	10.3957	10.915	10.4885
'XLOC_000620'	'FAM46C'	0.0369598	0.0344203	0.0433978	0.0375172	0.0548355	0.0682914	0.0142991	0.0386165	0.0607953	0.0490677	0.0292067	0.0382656	0.0682245	0.0640381	0.0519783
'XLOC_000621'	'WDR3'	21.3571	22.4065	21.225	17.2776	20.0972	19.602	20.3203	20.6953	23.1734	18.0724	19.8626	20.0018	20.3653	22.2797	22.3369
'XLOC_000625'	'HSD3BP4'	0.013964	0.0153703	0.0171906	0.0128335	0.00374747	0.0207634	0.0089174	0.0103306	0.0101872	0.00615903	0.0228617	0.00695732	0.0125416	0.00909945	0.0296518
'XLOC_000626'	'PHGDH'	106.773	99.6106	105.941	139.265	134.876	130.753	105.399	103.824	104.711	130.144	114.525	129.752	132.743	130.181	135.122
'XLOC_000627'	'FAM72B'	1.56738	1.67733	1.67227	1.26164	1.40204	1.4482	1.65807	1.55435	1.65857	1.45411	1.30153	1.66912	1.30491	1.78339	1.62421
'XLOC_000629'	'SRGAP2D'	4.05189	3.99911	3.9222	3.60885	3.17312	3.97398	4.02632	4.11141	4.68674	3.57012	4.06506	3.10609	3.56587	3.56801	3.26275
'XLOC_000630'	'EMBP1'	0.429574	0.487926	0.509919	0.449526	0.458573	0.482687	0.513382	0.428518	0.6041	0.410745	0.511596	0.305008	0.455965	0.510794	0.414964
'XLOC_000631'	'LOC100130000'	0.362518	0.366004	0.55991	0.495899	0.483926	0.489934	0.304398	0.389672	0.378215	0.570168	0.272367	0.684943	0.460244	0.307495	0.41819
'XLOC_000632'	'NBPF9'	2.29856	2.5871	2.76181	2.30043	2.64596	2.94906	2.52045	2.3104	2.68835	2.55558	2.8536	2.66062	2.79907	2.87262	2.85446
'XLOC_000633'	'SEC22B'	45.1623	45.5495	46.6512	45.03	44.8867	45.7056	44.4132	46.9586	47.0289	40.2632	43.599	45.2668	43.5449	46.6155	45.7634
'XLOC_000634'	'NOTCH2NL'	3.90785	4.3987	3.8949	4.50033	4.29459	4.10984	3.44853	4.22905	3.83805	3.60903	4.27746	3.52508	4.56252	4.16245	4.29396
'XLOC_000635'	'NBPF10'	0.44209	0.512939	0.382938	0.549767	0.439551	0.581591	0.353082	0.408927	0.534933	0.437807	0.482374	0.374992	0.660392	0.56981	0.56188
'XLOC_000637'	'TXNIP'	26.0184	34.4817	32.7073	36.7531	37.9538	41.1221	23.5276	28.0941	27.4665	32.1339	29.4748	56.638	29.6322	34.6323	37.559
'XLOC_000638'	'ANKRD34A'	0.471345	0.537641	0.528014	0.567539	0.585391	0.496798	0.511082	0.592872	0.612543	0.597971	0.546259	0.689244	0.503503	0.498186	0.638125
'XLOC_000639'	'LIX1L'	29.1108	27.9067	26.0521	28.8131	25.5383	23.1672	28.6218	29.8483	27.8407	25.5447	21.9146	25.6116	24.2805	22.394	21.9178
'XLOC_000640'	'RBM8A'	38.5216	41.4219	39.56	30.9431	31.987	33.5793	37.7503	39.2135	41.9979	29.71	30.908	29.3869	35.2082	39.0928	37.4723
'XLOC_000641'	'PEX11B'	13.3933	14.914	14.3521	12.2219	12.2788	12.3782	13.8004	14.2351	13.949	11.5353	11.87	13.0951	12.7931	13.5175	13.1425
'XLOC_000642'	'ITGA10'	0.0783359	0.0544431	0.0824731	0.0653739	0.0246484	0.0760213	0.0299321	0.0580037	0.0763115	0.0444869	0.067489	0.0478361	0.0345353	0.0404241	0.0542623
'XLOC_000643'	'ANKRD35'	0.113769	0.053426	0.0671268	0.101672	0.104209	0.182058	0.0540261	0.0543616	0.0857421	0.101962	0.125523	0.121368	0.137295	0.137018	0.116336
'XLOC_000644'	'PIAS3'	13.3039	12.7909	13.2987	10.7147	10.3703	9.83501	13.7258	12.5204	12.8369	10.5423	10.3716	10.2176	9.33926	10.2861	9.76722
'XLOC_000645'	'RNF115'	14.859	16.9053	15.7134	13.2301	12.8512	13.7823	13.9329	15.2215	16.4242	13.2279	12.1524	11.0473	11.6745	11.6233	11.9313
'XLOC_000646'	'PDZK1'	0.0829553	0.10417	0.154878	0.155909	0.102778	0.144564	0.100275	0.179868	0.106364	0.125167	0.088149	0.151811	0.118013	0.138776	0.14788
'XLOC_000648'	'HYDIN2'	0.0996742	0.138691	0.156536	0.124659	0.122933	0.179643	0.0867346	0.12611	0.120786	0.153717	0.170237	0.120883	0.147205	0.14501	0.207007
'XLOC_000649'	'PDIA3P'	0.909447	0.566632	0.872303	0.985297	0.792745	0.741478	0.603658	0.587953	0.912787	0.850614	0.772277	0.956261	0.743979	0.639749	0.876998
'XLOC_000650'	'CHD1L'	25.7378	27.5019	29.6544	24.796	23.8701	26.8821	25.3338	26.755	29.8045	24.196	24.7716	25.8738	24.6969	25.3593	26.8353
'XLOC_000651'	'BCL9'	15.3798	14.746	14.1645	14.9759	14.2726	13.5524	14.8397	14.6196	14.4096	15.0199	14.1867	13.5064	16.1574	14.6512	14.3588
'XLOC_000653'	'GPR89B,GPR89C'	0.192342	0.227016	0.236961	0.217762	0.209882	0.259482	0.228122	0.228436	0.274766	0.16207	0.323054	0.278001	0.261726	0.227828	0.110333
'XLOC_000654'	'NBPF15,NBPF16'	2.06402	2.19129	2.4213	2.04856	2.32304	2.71809	2.20544	2.22503	2.30607	2.33296	2.4704	2.41237	2.18528	2.60262	2.59626
'XLOC_000656'	'NBPF16'	1.10896	0.95496	0.97044	0.9511	1.0131	1.32599	0.851967	1.00983	1.14733	1.03367	1.1733	1.12811	1.14694	1.14672	1.12583
'XLOC_000658'	'LOC645166'	5.76262	5.24979	4.50142	3.66418	4.17059	4.60658	4.72164	4.67399	4.71641	4.07458	3.72436	4.12088	4.80005	4.15548	5.05197
'XLOC_000659'	'LOC388692'	0.254871	0.211038	0.194477	0.223683	0.330268	0.322363	0.198955	0.214529	0.214934	0.232316	0.270524	0.21132	0.280495	0.275638	0.28133
'XLOC_000662'	'FAM91A2,LINC00623'	0.606354	0.799586	0.626451	1.11486	1.11083	0.827023	0.519246	0.8955	0.735629	0.783487	0.896216	0.899832	0.912438	0.89237	1.09859
'XLOC_000667'	'HIST2H2AC'	6.48612	5.66873	5.9514	8.7522	5.94316	6.23615	8.69395	6.94613	6.25986	6.15038	5.23567	5.49407	4.77041	4.86543	4.26013
'XLOC_000668'	'BOLA1'	5.38594	5.45995	5.12277	4.81662	4.42826	4.01002	4.87102	6.03099	5.72673	4.88316	3.68318	5.6515	4.23749	4.1075	4.34234
'XLOC_000669'	'VPS45'	17.3398	18.5058	19.4475	15.2053	14.8893	15.2516	18.1576	18.0141	18.4702	14.4798	13.7801	15.3763	13.7085	14.4427	14.8484
'XLOC_000670'	'PLEKHO1'	62.9729	65.4234	64.2332	55.7009	52.5988	47.6158	61.0326	62.5965	62.105	52.2194	44.1653	46.9395	45.6297	41.2989	45.7425
'XLOC_000671'	'CA14'	31.4199	32.6474	34.5206	50.4722	55.9134	51.142	33.6882	35.9589	32.5136	55.1648	53.5704	61.3358	53.0641	54.8632	55.4701
'XLOC_000672'	'C1orf54'	14.5318	17.3166	20.8774	24.8152	25.1293	28.3904	17.4857	17.8317	19.3332	23.2644	26.2956	30.7865	23.4798	23.0545	28.7066
'XLOC_000673'	'C1orf51'	0.719603	0.626598	1.17585	1.21011	1.63362	1.77718	1.14181	1.12329	0.938291	2.31287	2.3649	2.04965	1.38585	1.94847	1.57663
'XLOC_000674'	'MRPS21'	201.255	203.481	203.939	174.589	178.112	174.175	192.489	194.188	201.688	166.099	153.138	195.299	164.533	157.59	179.603
'XLOC_000675'	'PRPF3'	17.8364	15.9823	19.6604	14.3112	14.9205	16.8225	18.8754	17.0667	19.4025	16.6531	15.678	15.0757	16.0514	16.6933	18.6796
'XLOC_000676'	'RPRD2'	9.02999	9.39011	8.7592	8.65484	8.40891	9.16718	8.34859	8.56257	9.13968	8.54395	8.78381	6.86465	9.68183	9.43723	9.02803
'XLOC_000677'	'TARS2'	9.67939	9.88358	10.7973	9.83644	8.99012	9.63192	8.97466	9.50099	9.99854	8.57959	8.34972	10.3743	8.90536	9.19102	9.06712
'XLOC_000678'	'ECM1'	3.51336	2.90175	2.88135	1.78495	1.8221	2.18451	2.46606	2.45773	2.32336	2.06034	2.32429	1.63356	1.94791	1.90094	1.86368
'XLOC_000679'	'LINC00568'	0.109091	0.595806	0.185469	0.257634	0.167518	0.149967	0.632096	0.265879	0.401258	0.139552	0.204791	0.509073	0.108555	0.263307	0.546031
'XLOC_000680'	'ADAMTSL4'	0.360958	0.186727	0.330078	0.506724	0.478415	0.413594	0.246621	0.257815	0.150766	0.545049	0.346846	0.768527	0.451058	0.378226	0.419352
'XLOC_000682'	'SETDB1'	14.6033	14.7565	15.6706	13.0157	13.2929	14.4274	13.0785	12.9637	15.6524	12.8642	12.767	13.4466	13.4909	13.1923	13.5644
'XLOC_000683'	'ANXA9'	0.640602	0.736603	0.762078	0.755395	0.76939	0.894812	0.408249	0.654922	0.589329	0.692715	1.01757	1.00282	1.10868	0.663864	0.728257
'XLOC_000684'	'PRUNE'	8.89256	9.19064	9.02748	10.2381	9.58545	10.2853	8.86153	9.60755	9.69002	9.83003	9.80768	11.165	9.83578	10.9062	10.9534
'XLOC_000685'	'BNIPL'	0.312013	0.183797	0.297036	0.217379	0.32424	0.369418	0.281534	0.18858	0.263651	0.307317	0.287429	0.25557	0.30528	0.401677	0.246332
'XLOC_000686'	'C1orf56'	1.65778	1.88934	2.05742	1.50963	1.95517	1.77388	1.48253	1.83326	1.91864	1.90996	1.62226	1.81291	1.6118	1.74511	1.85242
'XLOC_000687'	'MLLT11'	153.7	156.526	145.271	140.734	144.268	131.214	150.285	147.011	152.061	130.213	136.408	140.107	129.475	132.745	131.899
'XLOC_000688'	'GABPB2'	0.748729	0.90591	0.982933	0.93244	0.637955	0.915731	0.832131	1.04464	0.802862	0.730539	0.798934	0.729248	1.02539	0.956057	0.891825
'XLOC_000689'	'SCNM1,TNFAIP8L2,TNFAIP8L2-SCNM1'	13.2955	13.6148	12.5416	12.5853	11.202	12.1436	11.9783	12.7762	12.8347	12.3726	11.556	11.7373	12.4738	13.0038	12.5224
'XLOC_000690'	'PIP5K1A'	40.9974	39.8068	37.4183	38.5526	37.9588	38.0363	40.7291	38.5348	39.1783	36.5651	38.0274	35.3462	39.2531	39.9695	38.5434
'XLOC_000691'	'PSMD4'	115.863	112.042	114.2	101.093	95.5679	101.896	109.578	105.609	117.488	87.2641	84.4392	107.164	97.1974	90.9882	96.9341
'XLOC_000692'	'ZNF687'	10.7593	10.2877	10.7899	13.0102	12.0948	10.5417	10.6681	11.0146	10.2174	12.4592	11.0846	10.7912	11.9805	11.2301	11.0522
'XLOC_000693'	'PSMB4'	304.696	291.633	277.893	263.774	249.822	225.598	288.979	288.718	290.939	234.812	220.8	249.868	224.161	218.433	223.77
'XLOC_000694'	'CGN'	1.04896	1.10002	1.31737	1.48325	1.53451	1.44306	0.976867	1.1575	1.04741	1.4688	1.39728	1.79729	1.50857	1.42938	1.50453
'XLOC_000695'	'TUFT1'	12.2471	10.6995	11.4575	12.667	12.6216	12.2308	9.79933	9.86052	8.8172	10.3544	9.62239	9.1058	10.7941	10.9222	11.4207
'XLOC_000697'	'SNX27'	9.52539	9.30707	8.8969	8.93353	8.76266	9.2144	9.61717	9.78255	10.1354	9.51493	10.1037	8.51358	10.177	10.4226	10.5985
'XLOC_000699'	'OAZ3'	9.18666	9.54319	9.60872	6.10122	7.48186	7.40083	8.11919	8.99322	9.95084	7.38419	6.69591	7.23599	8.40317	8.94041	6.67445
'XLOC_000729'	'S100A1'	0.533409	0.526733	0.933722	0.877733	1.02214	0.497076	0.675888	0.45514	0.837902	0.696367	0.809637	1.32922	0.662937	0.654775	0.48987
'XLOC_000730'	'CHTOP'	57.674	59.1699	60.9308	50.6438	48.9708	52.2608	56.8221	56.5521	59.2244	50.0194	49.5822	53.5205	52.2359	50.1406	52.1472
'XLOC_000731'	'SNAPIN'	47.6307	51.0917	47.1256	46.1742	44.3063	42.1843	50.7942	50.5161	53.3222	42.274	41.5096	46.7319	43.2351	41.8618	41.5758
'XLOC_000732'	'NPR1'	0.03379	0.0194311	0.0146088	0.360482	0.291532	0.354084	0.0213549	0.0264237	0.0177286	0.403592	0.306341	0.473609	0.316739	0.403768	0.3461
'XLOC_000733'	'INTS3'	19.6522	17.2127	19.805	20.1218	20.7748	22.1532	18.2293	17.2524	17.7465	20.2835	19.9567	18.4673	18.6494	19.0603	20.309
'XLOC_000734'	'SLC27A3'	1.81543	1.46738	2.24073	2.33678	3.01386	2.91802	1.74969	2.02413	1.45137	3.3215	2.90895	3.05047	2.28807	2.59732	2.6105
'XLOC_000735'	'CREB3L4'	7.5549	8.48703	9.2013	8.44975	7.5832	6.82041	7.89195	7.87961	8.14606	7.67119	6.57065	9.28508	7.0973	6.04754	6.37155
'XLOC_000736'	'RPS27'	3109.88	3149.35	3233.55	3308.27	3375.33	3250.79	2981.96	3105.34	3227.27	3086.31	2791.63	3907.3	3376.58	3055.43	3120.81
'XLOC_000737'	'UBAP2L'	71.0493	67.4256	70.2489	70.0112	66.6572	70.0621	71.8923	67.3465	72.2273	69.4446	68.7362	59.9301	73.4818	73.3317	75.2011
'XLOC_000738'	'HAX1'	52.9283	50.6964	50.3267	56.0182	58.9499	56.3015	50.1582	50.5882	50.671	53.886	48.2788	52.4222	51.7797	50.6287	54.1438
'XLOC_000740'	'ATP8B2'	10.7331	9.90876	10.5229	9.88963	10.0904	10.3436	11.9473	11.8287	11.7624	12.7769	11.7462	11.3909	11.9369	12.2177	11.613
'XLOC_000741'	'IL6R'	1.0304	0.866768	0.905013	1.00332	0.734811	0.866711	0.958473	0.92931	0.954046	1.06414	1.02488	0.68637	1.10284	1.10048	0.75487
'XLOC_000743'	'CHRNB2'	2.46889	2.64198	2.48751	3.21696	2.86029	3.02271	2.43105	2.38766	2.65119	3.24404	2.84774	2.65035	3.20647	3.26463	3.03956
'XLOC_000744'	'CKS1B'	287.942	283.641	279.725	193.285	193.295	202.995	254.408	260.81	285.653	176.544	170.738	220.047	199.16	197.476	198.771
'XLOC_000746'	'FLAD1'	22.4581	22.2034	22.8035	21.3661	21.0001	19.0756	23.5252	22.5951	23.7559	21.3394	19.8424	20.5677	19.0796	19.263	20.6369
'XLOC_000748'	'ZBTB7B'	2.22784	1.83221	2.00919	2.82828	2.80556	2.62345	2.48497	2.44564	2.13575	3.90724	3.57402	3.97298	3.82224	3.80009	3.83878
'XLOC_000750'	'ADAM15'	18.9366	16.9078	16.8888	19.0108	19.0303	16.9164	19.0586	17.7621	16.9821	20.3021	18.8177	20.6277	19.5236	18.2574	18.8878
'XLOC_000751'	'EFNA4'	17.463	17.6609	17.0245	20.4813	19.1035	16.1317	19.2529	18.0972	18.8896	18.4717	17.9211	21.9115	19.8193	17.9985	18.7956
'XLOC_000752'	'EFNA3'	2.41926	2.53198	2.97425	7.03711	6.86671	5.14569	2.92566	2.94623	3.0957	6.93358	6.66993	11.5563	6.95332	6.3192	6.98106
'XLOC_000753'	'EFNA1'	0.113961	0.143922	0.204771	0.368002	0.38776	0.570975	0.15369	0.128052	0.157556	0.431621	0.552861	0.873223	0.480311	0.400723	0.545069
'XLOC_000754'	'SLC50A1'	18.1516	15.3844	16.9408	10.601	10.8298	10.7993	16.7955	17.0061	15.4529	12.8371	10.2445	11.8999	11.7134	13.3366	12.2001
'XLOC_000755'	'TRIM46'	2.74396	2.75308	3.13108	4.3326	4.31302	4.71219	2.78447	2.96191	2.66509	5.56139	4.63205	4.99756	4.91771	4.57245	5.51248
'XLOC_000757'	'MTX1'	21.7348	19.6816	20.6375	16.1854	15.8252	14.6075	20.0301	19.7879	19.8025	17.0193	15.2094	15.0734	15.1397	13.7818	14.7151
'XLOC_000758'	'HCN3'	5.34829	4.46849	6.43409	5.49062	6.66513	5.91505	6.43794	5.48223	5.14494	8.52638	7.90699	5.62861	5.8638	5.89184	6.7411
'XLOC_000759'	'FDPS'	343.79	305.456	324.116	235.895	244.584	236.938	334.349	316.409	323.757	228.546	245.229	229.838	254.813	238.186	231.329
'XLOC_000760'	'RUSC1'	21.0556	18.8935	18.4237	20.821	21.2688	17.765	20.6911	20.1443	18.6622	20.4581	19.7365	18.4935	19.801	18.9213	19.0314
'XLOC_000762'	'ASH1L-AS1'	2.07528	2.28412	2.29425	1.66843	1.81831	1.27854	3.01321	2.01951	1.6776	1.74078	2.01324	1.50729	1.65059	1.19823	1.44496
'XLOC_000763'	'MSTO1'	4.76607	4.65839	5.0266	4.08945	4.68035	4.3432	5.22888	4.84825	4.79498	4.66839	4.37466	3.89245	4.29232	4.83703	4.46346
'XLOC_000764'	'DAP3'	41.9113	46.386	44.1218	35.2868	38.0339	40.0237	40.1758	40.8822	44.8299	36.1617	37.8346	40.5452	36.867	40.7312	40.0124
'XLOC_000765'	'MSTO2P'	0.0959111	0.280645	0.419843	0.29332	0.252248	0.401303	0.293482	0.310653	0.246507	0.348478	0.318476	0.240241	0.315095	0.361885	0.289537
'XLOC_000766'	'SYT11'	27.7401	27.903	26.5304	38.2178	36.584	36.216	25.9639	25.8638	26.5131	33.0203	35.5698	34.9715	35.154	35.2147	34.8496
'XLOC_000768'	'LAMTOR2'	36.5949	39.6291	38.2791	34.5409	33.8413	31.8059	33.6702	36.6523	38.5397	32.7789	28.9392	41.8902	33.2049	29.3412	32.9092
'XLOC_000769'	'RAB25'	0.0445553	0.0473705	0.146064	0.246569	0.265726	0.181837	0.209653	0.169216	0.0534516	0.189935	0.06261	0.176463	0.173793	0.317227	0.173175
'XLOC_000770'	'LMNA'	22.3048	20.7168	19.3279	26.5429	25.6532	24.9325	21.6897	19.2678	19.7804	28.8401	24.1609	29.6528	24.1193	22.3475	23.7959
'XLOC_000771'	'SEMA4A'	0.345686	0.257583	0.314404	0.510341	0.585523	0.75164	0.445853	0.255601	0.27284	0.75732	0.568129	0.91287	0.649206	0.551037	0.506644
'XLOC_000772'	'SLC25A44'	10.1093	10.4033	10.1405	9.76036	9.83393	9.22671	10.9901	10.4759	11.3894	9.7969	10.4544	9.83314	10.2163	10.5337	9.93475
'XLOC_000773'	'BGLAP,PMF1,PMF1-BGLAP'	57.0409	59.1522	57.9578	44.7823	42.0292	41.0444	61.0825	59.0589	61.3404	40.7603	41.0757	41.7425	42.9225	41.1812	42.0813
'XLOC_000774'	'TMEM79'	1.84286	1.87669	2.00678	1.97728	2.17283	1.96006	2.22018	2.14987	2.29697	2.85999	1.92298	1.95074	2.90049	2.22233	2.33138
'XLOC_000775'	'TSACC'	0.185668	0.537594	0.510612	0.514381	0.390958	0.680322	1.35408	0.492112	0.654922	0.486574	0.414475	0.650553	0.293266	0.430791	0.676598
'XLOC_000776'	'RHBG'	0.487267	0.424528	0.481994	0.445342	0.378956	0.549996	0.458803	0.365031	0.50247	0.634387	0.656039	0.580134	0.630205	0.535278	0.471715
'XLOC_000778'	'APOA1BP'	55.1571	53.5352	48.7707	60.9083	55.4052	50.8386	50.0855	51.2473	51.8787	56.7765	50.8446	59.868	53.7731	53.6131	51.8369
'XLOC_000779'	'HAPLN2'	0.0727705	0.0569194	0.042818	0.0498242	0.050291	0.0415175	0.0339888	0.0100254	0.0519218	0.0293737	0.0748727	0.279587	0.0591973	0.0299827	0.0163571
'XLOC_000780'	'BCAN'	0.187486	0.177664	0.203135	0.298819	0.398044	0.255832	0.179764	0.182604	0.15956	0.270767	0.204302	0.374609	0.25028	0.262487	0.30834
'XLOC_000781'	'RRNAD1'	7.52783	7.40636	8.01849	7.62748	7.82542	7.04845	8.07714	7.4415	7.63831	8.28738	6.62592	8.78669	6.61857	5.58018	7.13389
'XLOC_000782'	'PRCC'	45.3885	44.1463	43.5727	45.2341	41.4899	40.5299	44.7729	44.2723	47.5142	44.7231	39.513	42.4829	44.4575	39.9267	42.5265
'XLOC_000783'	'NTRK1'	0.197863	0.104357	0.206762	0.502954	0.525377	0.518458	0.242103	0.16907	0.193809	0.646831	0.327386	0.469599	0.461112	0.472109	0.490492
'XLOC_000784'	'PEAR1'	0.398192	0.288618	0.277192	0.124202	0.151957	0.187973	0.321296	0.261227	0.226102	0.237181	0.175245	0.209978	0.127772	0.146238	0.161149
'XLOC_000787'	'KIRREL'	23.968	17.9301	18.0899	16.4961	14.2428	14.4097	21.6631	19.0319	17.9667	15.2513	14.412	10.3418	16.2091	14.7584	14.61
'XLOC_000798'	'IFI16'	2.2828	2.54847	2.48518	2.22675	2.02394	2.69181	2.17659	2.32351	2.5306	2.01045	1.88689	3.04838	1.95111	2.19301	2.53687
'XLOC_000799'	'CADM3'	2.4307	2.48041	2.60729	4.47203	4.71263	4.10359	2.75214	2.4683	2.61177	3.94643	3.6287	5.6722	4.2359	4.04488	4.33686
'XLOC_000800'	'DARC'	0.199577	0.20174	0.188053	0.627605	0.399105	0.35895	0.140572	0.232007	0.198879	0.362277	0.246593	0.458346	0.408444	0.467917	0.56866
'XLOC_000808'	'KCNJ9'	0.0142124	0.0154825	0.0196869	0.181614	0.130187	0.109825	0.0136958	0.0215354	0.0117799	0.141443	0.0530531	0.131764	0.0963707	0.0698341	0.0817445
'XLOC_000809'	'ATP1A2'	4.48911	3.7433	3.83912	4.22474	4.66694	4.32811	3.58228	3.78618	4.4052	5.47515	5.57425	5.54988	5.55266	5.39608	5.09936
'XLOC_000811'	'CASQ1'	0.0616311	0.0641546	0.0761006	0.125621	0.128832	0.0913004	0.039613	0.0697249	0.183965	0.0639472	0.0935927	0.0872943	0.0908131	0.141482	0.0828423
'XLOC_000812'	'PEA15'	108.457	99.6498	94.726	86.8462	87.6563	88.1033	101.899	92.4556	101.231	84.1005	83.5456	94.9032	93.6115	91.6368	96.9855
'XLOC_000813'	'SUMO1P3'	0.226733	0.0830913	0.103363	0.071294	0.127114	0.132129	0.0370605	0.138197	0.137631	0.0342406	0.0439389	0.120526	0.0145558	0.0523865	0.0579305
'XLOC_000814'	'NCSTN'	45.9175	47.5469	49.0528	41.0768	41.1603	38.8287	46.3316	48.125	47.9346	37.9088	36.2254	39.7165	38.9414	39.677	39.2564
'XLOC_000815'	'NHLH1'	1.7692	2.7213	2.4828	7.5986	6.674	5.48117	1.73952	2.85556	2.76836	6.79209	5.8251	11.7109	7.63795	7.3697	7.29377
'XLOC_000816'	'VANGL2'	89.9093	86.9466	85.0229	101.557	94.3537	87.6436	90.8648	92.4175	89.776	93.2308	88.8745	91.9534	102.381	97.6733	92.4204
'XLOC_000817'	'SLAMF7'	0.0828758	0.0281263	0.089853	0.0831827	0.0666268	0.0807636	0.0925576	0.0302846	0.0436306	0.0860739	0.147829	0.102501	0.110443	0.147238	0.0997545
'XLOC_000819'	'KLHDC9'	3.82621	3.03451	3.46671	2.53929	3.3907	3.02452	2.70627	3.23384	2.92579	3.4334	2.39417	2.72918	2.34412	2.01711	2.59716
'XLOC_000820'	'NIT1'	18.6482	17.4514	18.9036	16.8012	16.986	16.9478	19.0887	17.7822	18.6838	17.9691	16.9887	19.5767	16.0544	16.1861	17.2618
'XLOC_000821'	'UFC1'	55.2531	59.0382	58.675	42.9397	39.9165	43.1533	56.5001	55.2674	60.0897	38.9491	35.0893	38.8425	39.1645	40.3544	41.0251
'XLOC_000822'	'USP21'	14.0998	13.8434	14.1411	13.7025	12.6661	11.879	14.9932	14.0895	13.7916	13.5103	12.1244	11.7495	11.8741	11.6032	11.5366
'XLOC_000823'	'PPOX'	9.35633	10.0426	10.7896	8.88234	9.02936	8.69245	10.0492	10.0326	8.7369	9.76187	9.5125	9.84754	8.65518	9.38687	9.28798
'XLOC_000824'	'NDUFS2'	53.1336	55.3623	53.5135	46.8175	47.8505	46.5431	52.9637	54.1836	55.3235	44.7405	44.3685	52.2973	44.2283	43.6328	44.0066
'XLOC_000825'	'FCER1G'	0.208613	0.325823	0.335326	0.431089	0.244392	0.362743	0.39631	0.382485	0.268097	0.272629	0.37543	0.187996	0.350596	0.372517	0.271624
'XLOC_000826'	'TOMM40L'	7.35983	7.8907	7.47651	6.61538	6.25766	6.11496	7.15298	7.70853	7.268	6.0318	5.38066	6.88441	6.52725	6.54206	6.11471
'XLOC_000827'	'PCP4L1'	0.0303179	0.0350175	0.0323759	0.142085	0.117236	0.0928148	0.116281	0.00921966	0.052074	0.07953	0.090493	0.229342	0.130378	0.0842145	0.0963279
'XLOC_000828'	'SDHC'	45.4557	53.0814	48.5028	40.7803	41.4075	42.5901	46.2546	49.2637	49.7088	37.5124	41.5065	44.3922	44.01	48.1799	44.6547
'XLOC_000835'	'FCRLB'	0.072254	0.153419	0.106546	0.196505	0.128361	0.0419745	0.236424	0.0513858	0.090655	0.146409	0.0638043	0.109376	0.0493718	0.131794	0.0168201
'XLOC_000836'	'DUSP12'	31.2607	34.4518	33.5299	30.3339	29.8984	31.3002	30.671	30.5116	32.4951	26.2594	29.3259	28.402	26.5877	27.2218	28.1454
'XLOC_000837'	'ATF6'	10.0819	9.92554	9.85801	9.73518	9.68165	10.0371	8.89153	9.97781	9.71092	8.47446	9.21648	9.33193	9.70989	10.4816	10.4169
'XLOC_000838'	'NOS1AP'	2.25732	1.98535	2.04099	2.49573	2.33836	2.32741	2.00855	1.8368	2.13406	2.28664	2.20557	2.1927	2.55182	2.60012	2.5504
'XLOC_000841'	'C1orf226'	7.29721	5.77035	5.99804	6.57502	7.48489	6.8962	5.80589	5.27424	5.79066	6.46424	5.71097	6.82044	6.89205	6.75125	7.10854
'XLOC_000842'	'UHMK1'	13.6104	14.8379	12.7368	11.3222	12.6426	12.9725	13.4132	13.9238	14.61	11.8726	14.7464	11.0331	13.1932	15.3858	14.3472
'XLOC_000843'	'UAP1'	19.9432	20.2492	19.0244	19.6603	21.3599	22.0287	19.2877	19.7105	21.6016	20.5175	20.4197	22.6139	20.9384	21.5685	21.6735
'XLOC_000844'	'DDR2'	0.493211	0.361847	0.273914	0.964823	1.15897	1.21419	0.43412	0.359272	0.433114	1.06103	0.882866	0.547318	1.10407	1.1299	1.10511
'XLOC_000845'	'HSD17B7'	19.8298	18.3234	20.581	16.1525	15.6247	16.6882	21.0984	19.3211	21.0973	14.5273	16.5708	15.6138	14.9458	14.7609	14.2215
'XLOC_000846'	'RGS4'	0.735413	0.921068	0.776672	1.23091	1.4688	1.14534	1.04806	0.702411	1.01926	1.1482	1.13873	1.70179	1.31288	1.50533	1.2949
'XLOC_000847'	'NUF2'	31.9033	37.9374	40.5515	27.7239	29.5172	33.862	34.4531	36.0858	41.8391	25.9751	26.6228	37.0933	25.8244	28.7008	31.3035
'XLOC_000848'	'PBX1'	45.4758	50.5886	45.7647	53.7336	53.6463	52.5285	41.1585	45.585	48.3311	49.5287	53.9923	52.2207	58.8819	58.0237	55.7234
'XLOC_000850'	'MGST3'	37.6888	39.5348	36.8623	35.1729	35.9907	33.4022	37.8817	38.6478	36.6377	32.4601	33.2212	42.1868	35.0501	33.429	31.9691
'XLOC_000851'	'LOC440700'	0.0412357	0.01613	0.0288053	0.0570836	0.0975853	0.0614001	0.0785646	0.0256717	0.0344937	0.0537671	0.0421363	0.0146071	0.0303596	0.0481324	0.0775911
'XLOC_000852'	'UCK2'	15.9472	16.7963	15.7853	16.2926	16.7755	15.6024	1448.73	17.2565	18.1087	17.3078	16.4391	17.007	17.8629	17.4164	16.7848
'XLOC_000854'	'POGK'	28.5145	29.2034	28.7946	30.1796	30.2083	29.992	30.734	29.1635	32.4843	30.4958	29.5788	29.0779	30.5706	30.9636	30.4452
'XLOC_000855'	'MAEL'	0.32107	0.21852	0.231915	0.308004	0.148894	0.175939	0.103094	0.219124	0.223028	0.188815	0.187233	0.350481	0.243005	0.287803	0.192069
'XLOC_000856'	'DUSP27'	0.0089004	0.0195324	0.0191778	0.0210572	0.0135721	0.016727	0.0169598	0.0344595	0.0385286	0.00771706	0.0124016	0.00322269	0.00603092	0.00436253	0.0107491
'XLOC_000857'	'POU2F1'	10.9433	10.9565	8.5823	8.68762	8.17756	8.56667	8.54804	9.56261	10.2874	7.13506	8.42487	5.90039	10.519	9.86562	8.29645
'XLOC_000858'	'RCSD1'	0.0512262	0.0491281	0.0361753	0.0239586	0.0201256	0.0813084	0.061149	0.0592814	0.0379893	0.0721671	0.0254961	0.0909694	0.040831	0.0207897	0.0394429
'XLOC_000859'	'MPZL1'	31.2177	31.6037	30.0381	41.0423	42.3731	40.0756	29.9134	32.9088	32.5507	37.6799	42.6325	44.9441	41.8246	43.2813	41.8789
'XLOC_000860'	'DCAF6'	8.52133	9.65485	10.2285	7.65002	8.35929	8.83554	9.25331	9.82024	9.55122	8.1209	8.00548	8.68695	7.54051	7.97405	8.13451
'XLOC_000861'	'TIPRL'	29.9476	31.2334	30.9229	25.2566	27.3242	27.678	30.1226	30.8088	32.5373	24.7936	28.9375	29.5808	26.5079	28.6786	29.9423
'XLOC_000862'	'SFT2D2'	6.90665	8.23857	7.29901	8.93478	6.55892	7.93262	6.94807	8.76901	8.36373	9.1005	9.43628	5.62826	9.96628	8.78053	7.55466
'XLOC_000863'	'TBX19'	0.362427	0.350828	0.378196	0.352766	0.416953	0.41975	0.479096	0.519473	0.367651	0.505125	0.346435	0.73179	0.390738	0.368117	0.478351
'XLOC_000865'	'XCL1'	0.0364772	0.0773218	0.0803093	0.133104	0.11894	0.0749911	0.0348897	0.0702902	0.0788811	0.129326	0.270038	0.174736	0.0872128	0.100903	0.105749
'XLOC_000867'	'ATP1B1'	27.0535	27.3785	25.043	24.5414	26.1384	27.0624	26.7788	25.3662	25.4087	23.9261	25.4915	30.9349	24.9057	27.1405	27.477
'XLOC_000868'	'BLZF1'	6.25309	5.81039	6.59041	5.23603	5.37228	6.47332	5.91613	6.05653	6.09737	5.49627	5.97045	5.4406	5.71032	5.99778	6.37007
'XLOC_000869'	'C1orf112'	8.30329	9.39553	10.0067	5.96887	6.43188	7.29222	9.63988	10.541	10.4136	7.07789	7.84362	6.93019	7.94455	8.28206	7.84822
'XLOC_000870'	'METTL11B'	0.0515134	0.0615883	0.056739	0.214567	0.245551	0.0404703	0.0492948	0.129007	0.0894164	0.11288	0.0539053	0.226662	0.210744	0.0310916	0.103722
'XLOC_000871'	'GORAB'	5.62461	6.24096	6.79662	5.92364	6.93443	7.25859	6.41782	6.01813	6.57711	5.76807	6.78654	6.25537	6.22121	6.76853	6.65641
'XLOC_000872'	'PRRX1'	0.0766736	0.0473923	0.0628724	0.0606469	0.0447475	0.0612611	0.0319474	0.0287065	0.0443961	0.0431394	0.104362	0.0634879	0.0817365	0.0604627	0.0503955
'XLOC_000879'	'FMO4'	0.187312	0.313895	0.405928	0.667531	0.727266	0.509613	0.4364	0.441123	0.533212	0.629882	0.627221	0.852492	0.378276	0.498537	0.564516
'XLOC_000880'	'PRRC2C'	27.84	26.7209	24.4268	30.7099	29.0163	32.1868	19.6703	21.7304	23.1934	24.8045	26.3999	19.4146	34.5465	30.4644	30.4745
'XLOC_000881'	'METTL13'	14.9771	13.6019	13.436	11.9819	11.5725	12.0737	14.2336	14.2356	14.3015	11.6046	12.0028	11.506	13.1302	13.8875	12.9949
'XLOC_000882'	'DNM3'	0.447176	0.452375	0.441183	1.42	1.38897	1.41592	0.301312	0.430353	0.344446	0.918644	0.971672	0.811304	1.0923	1.04074	1.13702
'XLOC_000885'	'SUCO'	22.0418	23.0048	21.9842	19.4275	19.6143	22.3908	20.8778	21.1646	23.5136	17.83	21.5011	18.7184	19.7617	21.1568	20.6847
'XLOC_000887'	'PRDX6'	193.548	208.463	199.763	158.072	160.183	161.468	192.331	200.264	197.649	150.812	152.272	156.906	154.61	167.739	167.587
'XLOC_000889'	'KLHL20'	7.05227	7.84932	7.83518	7.06749	7.03657	7.30938	7.67835	7.79365	8.16462	6.89383	6.99384	7.25597	7.01127	7.10881	7.81848
'XLOC_000890'	'DARS2'	19.1314	19.9693	19.2099	15.0987	14.4466	15.6395	17.4732	19.5363	19.4604	12.8595	13.7779	13.7961	14.4178	14.4934	15.1558
'XLOC_000891'	'GAS5-AS1'	2.26636	2.43242	1.79218	1.5394	1.36834	1.78249	1.44354	1.74669	1.76955	1.67417	1.75519	1.44721	1.86249	1.3196	1.75272
'XLOC_000892'	'ZBTB37'	1.92935	1.67116	1.43624	1.49744	1.63924	1.81264	1.85549	1.59626	1.50729	1.61937	1.63356	1.00118	1.65063	1.94916	1.89908
'XLOC_000893'	'RABGAP1L'	2.72194	2.78256	2.63878	2.3721	2.82588	2.65483	2.55725	2.44489	2.68169	2.05686	2.57335	2.50588	2.4988	2.86947	2.60545
'XLOC_000895'	'CACYBP'	56.7179	63.2532	62.5058	49.4665	51.8097	58.4171	56.5348	57.7865	64.1891	46.1185	50.5165	53.1249	50.9134	58.9074	58.3942
'XLOC_000896'	'TNN'	2.05491	1.57807	2.13512	2.11114	1.63468	1.97432	2.20372	2.29856	2.0388	1.99223	1.7289	1.45149	2.18062	1.93712	2.09561
'XLOC_000897'	'PAPPA2'	0.0590495	0.11265	0.0805533	0.157334	0.162862	0.212861	0.101951	0.0704405	0.0574456	0.152706	0.174625	0.0858743	0.109167	0.195004	0.173285
'XLOC_000898'	'FAM5B'	0.0240374	0.0929855	0.0697255	0.0331637	0.0549256	0.025814	0.0340002	0.0323023	0.0543724	0.0872486	0.0348165	0.0450028	0.00855678	0.0192541	0.007112
'XLOC_000899'	'RASAL2'	8.12177	9.58826	8.4055	7.2969	7.01276	7.17196	6.35851	7.40352	7.48079	5.60016	6.4311	5.26867	7.06885	6.45665	6.61434
'XLOC_000901'	'C1orf220'	0.122197	0.216391	0.228394	0.134077	0.276495	0.275793	0.174603	0.235382	0.172102	0.280749	0.292028	0.348623	0.192512	0.352711	0.255766
'XLOC_000903'	'RALGPS2'	15.2585	19.5003	17.09	21.8467	23.2292	23.8548	15.0376	18.5145	18.2116	20.605	23.0043	23.0422	24.2023	26.3518	24.7156
'XLOC_000904'	'FAM20B'	15.7211	16.9712	15.6863	16.1716	16.4709	15.8732	15.4321	16.5066	17.1466	14.9293	16.543	17.8835	15.9303	16.9305	16.1489
'XLOC_000905'	'TOR3A'	13.9972	14.2627	14.2901	10.8011	10.8791	10.0111	14.2394	13.8593	15.1116	10.2189	9.7064	10.8601	11.1642	10.2992	10.6661
'XLOC_000906'	'SOAT1'	8.57735	8.99284	8.48918	8.06484	8.46555	8.24783	8.09815	9.055	9.20567	7.47186	8.67137	8.02997	9.07862	9.57839	9.23935
'XLOC_000907'	'AXDND1'	0.0507978	0.0273749	0.060589	0.0220932	0.0555195	0.0697764	0.0456368	0.0310511	0.0234473	0.0597569	0.0875353	0.0538047	0.0396441	0.0396001	0.0642197
'XLOC_000910'	'TOR1AIP1'	13.8079	12.3817	13.0243	10.5879	10.1272	10.6544	13.1982	13.0167	13.4727	9.72701	9.97485	10.1657	10.6304	10.6332	10.2453
'XLOC_000911'	'CEP350'	5.37474	5.59035	4.51637	4.70829	4.38711	5.09631	3.93453	4.78797	5.24276	3.8361	4.32552	3.21955	5.29765	5.07358	4.68333
'XLOC_000912'	'QSOX1'	12.2279	10.1768	10.4129	11.9014	12.5558	11.2196	11.8707	11.0968	11.3247	11.8154	10.877	14.2836	12.0881	11.3532	10.7559
'XLOC_000913'	'LHX4'	0.327329	0.304276	0.583581	0.523923	0.547061	0.799371	0.489724	0.361401	0.420679	0.520125	0.544521	0.364109	0.667572	0.523873	0.617131
'XLOC_000914'	'XPR1'	24.7477	26.9065	24.4871	26.1801	26.6504	27.4352	22.5879	25.165	24.596	22.7669	25.4165	27.9228	25.8513	27.4628	26.2436
'XLOC_000915'	'KIAA1614'	0.342293	0.266287	0.30913	0.417436	0.430834	0.34211	0.328324	0.356918	0.326941	0.505951	0.48417	0.361308	0.38084	0.345788	0.342242
'XLOC_000916'	'MR1'	0.0557369	0.0742556	0.0865205	0.0589565	0.102399	0.141145	0.069771	0.0691158	0.0515846	0.128099	0.101742	0.149241	0.10053	0.111167	0.106418
'XLOC_000917'	'IER5'	24.2472	19.3645	17.8809	21.1217	19.2896	16.0448	22.6269	20.6615	17.7208	23.4556	19.4261	22.8623	19.5837	17.2125	17.8607
'XLOC_000919'	'CACNA1E'	0.159258	0.118423	0.120326	0.129326	0.128604	0.115384	0.179107	0.130804	0.144907	0.102751	0.106114	0.0826845	0.0972353	0.101081	0.122555
'XLOC_000922'	'LOC284648'	0.0947237	0.293022	0.428772	0.670632	0.621658	0.430507	0.299558	0.359067	0.258586	0.390792	0.495336	0.977141	0.349703	0.359122	0.637739
'XLOC_000923'	'NPL'	0.375783	0.403636	0.424698	1.40967	1.22913	1.17958	0.306848	0.53509	0.596446	1.30561	1.1158	1.98332	1.34104	1.42716	1.60649
'XLOC_000924'	'DHX9'	126.359	135.097	132.934	115.904	117.438	123.691	121.167	120.581	128.895	105.676	113.537	104.174	118.952	120.368	123.015
'XLOC_000925'	'LAMC1'	87.5758	65.2679	60.6293	28.099	28.8949	31.5391	60.7824	56.4057	62.4977	26.5525	30.1641	24.1774	33.1327	32.2249	30.0933
'XLOC_000926'	'LAMC2'	0.0526108	0.106087	0.0872882	0.181847	0.121339	0.0750477	0.0926358	0.0695182	0.0922581	0.0790705	0.121887	0.110676	0.0697838	0.0933532	0.0887098
'XLOC_000927'	'SMG7'	26.1338	25.8835	24.7706	23.5722	23.4092	24.3419	26.7276	24.897	28.219	24.2902	24.2441	21.1209	25.8257	26.2906	25.6187
'XLOC_000928'	'RGL1'	13.6389	11.5092	12.287	7.73106	7.76303	8.50315	13.392	12.074	12.7762	7.9069	9.43442	7.06327	8.45817	8.19851	9.07996
'XLOC_000929'	'TSEN15'	49.0213	54.8147	51.165	43.342	48.3765	47.2965	46.5719	50.8002	53.2357	39.5388	42.4514	46.1981	40.3403	45.5707	44.542
'XLOC_000930'	'C1orf21'	5.10903	6.11135	5.88915	4.70801	4.40395	4.64092	5.74715	5.71794	6.08506	4.14536	4.03893	4.37613	4.812	4.70524	4.71014
'XLOC_000931'	'RNF2'	28.9866	34.0507	30.7495	25.9572	26.9714	27.5858	31.6868	31.707	34.236	24.7074	27.2039	26.3237	25.8623	29.221	26.9369
'XLOC_000932'	'SWT1'	1.40156	2.1567	2.11794	1.71604	1.92284	2.08294	1.44657	1.99211	1.99197	1.63899	1.90205	2.52718	1.84387	2.13319	2.32303
'XLOC_000933'	'HMCN1'	0.462065	0.504594	0.303605	0.656661	0.433048	0.598824	0.230706	0.296346	0.338223	0.447786	0.480009	0.449085	0.718598	0.577242	0.568072
'XLOC_000935'	'C1orf27'	6.89153	7.52199	8.92195	7.45477	8.00203	9.60552	7.59096	8.17165	9.46549	7.84659	8.71717	8.79381	7.71805	9.02336	9.87473
'XLOC_000936'	'OCLM'	0.13891	0.197258	0.312179	0.22319	0.662423	0.410738	0.340546	0.337013	0.0299779	0.72384	0.353891	0.365492	0.547427	0.625092	0.384488
'XLOC_000937'	'PLA2G4A'	0.635499	0.952355	0.836608	1.33091	1.40674	1.42817	0.820699	0.740946	1.10728	1.04068	1.24358	1.85941	1.35084	1.22165	1.17302
'XLOC_000941'	'RGS1'	0.115057	0.075406	0.0689511	0.133179	0.0959877	0.326933	0.165744	0.130627	0.135375	0.385627	0.366978	0.199153	0.181671	0.466312	0.387313
'XLOC_000943'	'RGS2'	15.8389	14.1233	14.3983	24.7846	25.7373	28.9141	14.3505	13.8608	15.431	24.8949	26.6176	23.4917	26.1824	29.4137	29.142
'XLOC_000944'	'TROVE2'	16.8083	18.2377	17.123	13.0802	13.5099	14.8406	16.9331	17.8795	19.3411	12.9867	15.187	11.5374	14.5286	15.2775	15.0832
'XLOC_000945'	'CDC73'	19.3693	20.8106	19.3732	16.9514	17.8793	19.6029	17.1999	18.343	19.1703	15.6823	18.5398	15.9177	17.5143	19.0409	19.0201
'XLOC_000947'	'CFH'	0.28306	0.238211	0.273006	0.290041	0.344141	0.499202	0.269155	0.312555	0.353809	0.363439	0.170473	0.190038	0.182123	0.220993	0.180589
'XLOC_000953'	'CRB1'	0.457768	0.480558	0.327795	0.801103	0.737175	0.625769	0.266975	0.389252	0.346411	0.592048	0.496831	1.33733	0.618462	0.660324	0.801847
'XLOC_000954'	'C1orf53'	1.62309	1.58669	1.80487	0.807606	0.889235	0.706841	1.64151	1.3897	1.31992	1.06578	0.78852	0.630245	0.717413	0.495148	0.95174
'XLOC_000955'	'LHX9'	0.050902	0.050143	0.130216	0.0702013	0.210054	0.159439	0.102671	0.0558332	0.0836356	0.184196	0.217597	0.110707	0.185124	0.089768	0.15156
'XLOC_000956'	'NEK7'	8.1197	10.2681	8.76078	6.82622	7.7379	7.86993	8.52389	8.84476	8.6353	5.91139	7.04395	6.95163	6.35591	6.65583	6.61305
'XLOC_000958'	'NR5A2'	0.0810374	0.0523408	0.016794	0.0120009	0.00714081	0.0555691	0.0251885	0.0536455	0.07402	0.0154487	0.109462	0.0687025	0.040827	0.0504941	0.033123
'XLOC_000959'	'CAMSAP2'	14.9563	15.8062	14.2038	13.249	14.1173	15.3636	14.4519	15.1522	15.8665	13.2032	15.385	13.1157	14.938	15.2123	15.3802
'XLOC_000961'	'C1orf106'	24.0387	21.2957	21.2182	20.6978	18.3056	17.4071	24.0216	21.3741	21.6503	17.9515	16.0183	14.482	17.4632	16.3312	16.6056
'XLOC_000964'	'RPS10P7'	0.673592	0.540565	0.364728	0.233675	0.646462	0.223132	0.322875	0.358137	0.609337	0.585512	0.504581	0.419798	0.619868	0.477043	0.43414
'XLOC_000965'	'NAV1'	16.0196	19.0278	15.1273	16.7641	14.0983	14.5816	12.7012	14.1068	15.8506	13.5609	13.3328	9.97354	17.208	15.0914	14.2971
'XLOC_000968'	'IPO9'	25.5971	28.1066	27.243	25.1846	24.538	25.1325	24.1285	26.4448	27.615	22.2056	23.6805	21.7631	25.3288	25.1016	25.2357
'XLOC_000969'	'SHISA4'	2.74425	2.46692	1.98028	5.35979	5.21605	4.3849	1.66515	2.71364	2.40679	5.3116	4.21847	5.77199	4.83713	4.70723	4.96941
'XLOC_000970'	'TIMM17A'	63.5915	70.4123	64.5636	50.8433	54.5905	58.3844	65.7737	62.7406	68.1439	52.1179	55.536	57.5414	56.3788	62.1283	58.703
'XLOC_000971'	'RNPEP'	34.2587	32.283	31.8364	30.375	29.7501	28.0826	34.3571	32.1244	30.0943	29.3769	28.0587	29.5858	26.7971	25.2416	26.3814
'XLOC_000972'	'ELF3'	0.038358	0.0574547	0.0867212	0.092439	0.112166	0.0675553	0.0506105	0.024151	0.0425236	0.0917338	0.0454415	0.0736479	0.0520948	0.0285574	0.0556657
'XLOC_000973'	'GPR37L1'	0.148798	0.210295	0.2023	0.2508	0.357028	0.330162	0.259436	0.197161	0.256332	0.346747	0.26065	0.34221	0.361445	0.323933	0.294605
'XLOC_000976'	'PPP1R12B'	2.22561	2.13888	2.13576	2.33882	2.40166	2.68077	1.95871	2.06831	2.25537	2.14241	2.32485	2.60997	2.64403	2.59334	2.55554
'XLOC_000977'	'KDM5B-AS1'	2.88409	3.02322	2.95414	4.37324	4.22353	3.33437	4.01679	3.83596	3.37836	4.1954	3.93923	6.85055	3.55658	3.63614	3.42694
'XLOC_000978'	'LOC641515'	0.0925049	0.0876971	0.0642291	0.126425	0.211287	0.104065	0.0874337	0.0833242	0.0385756	0.0400596	0.0464888	0.113538	0.0173459	0.107835	0.0293763
'XLOC_000979'	'LOC148709'	1.20543	1.42303	1.61752	1.63007	1.75481	1.44896	1.25803	1.42071	1.42137	1.33272	1.27259	1.79667	1.39234	1.46495	1.54062
'XLOC_000980'	'TMEM183A'	62.9951	67.9752	63.187	50.8919	53.2205	50.5922	64.4845	64.0874	67.3625	48.0814	48.8432	52.7457	48.8186	49.123	50.5367
'XLOC_000981'	'PPFIA4'	0.0584337	0.0764358	0.0871373	0.25912	0.235602	0.223818	0.0554872	0.100181	0.0542795	0.254406	0.266193	0.475579	0.177761	0.252615	0.220276
'XLOC_000982'	'ADORA1'	2.21731	2.01491	2.05006	3.20061	2.53625	2.36612	2.50145	1.77933	2.22957	2.65863	2.61165	3.34293	3.15276	3.01705	2.93675
'XLOC_000983'	'BTG2'	29.5348	30.5123	29.1154	22.2133	21.3329	20.4777	30.4551	28.081	29.1624	22.5943	22.0165	25.2663	23.0503	23.4384	24.2351
'XLOC_000984'	'PRELP'	0.0382093	0.0717979	0.0659027	0.0696347	0.0856612	0.0638212	0.0790911	0.0606487	0.0889525	0.0876143	0.0770583	0.125119	0.0921059	0.123038	0.0617746
'XLOC_000986'	'ATP2B4'	7.3535	7.96712	6.65554	7.49153	6.88929	6.55344	6.34838	7.21113	7.2524	6.36568	6.44754	8.81318	7.5307	6.70482	6.47576
'XLOC_000988'	'LINC00260'	0.11593	0.141698	0.08269	0.320027	0.309387	0.150901	0.185317	0.293445	0.149239	0.203675	0.251102	0.154941	0.17981	0.174756	0.181693
'XLOC_000989'	'LAX1'	0.0119861	0.0440679	0.0314442	0.0557811	0.0872791	0.0443584	0.0572906	0.0226891	0.0480968	0.0635839	0.0898386	0.0504329	0.0402245	0.0516081	0.050071
'XLOC_000990'	'ZC3H11A'	28.9757	30.6523	31.4441	27.4153	30.0463	31.0765	29.0849	29.8202	31.3885	26.783	29.3123	28.4622	28.4806	28.9171	29.1853
'XLOC_000991'	'ZBED6'	6.91415	6.46082	5.58444	6.68785	6.32171	7.56859	4.8986	6.84013	6.2639	6.40041	8.64096	4.90306	9.06368	8.65267	8.00317
'XLOC_000992'	'SNRPE'	122.506	151.599	150.349	96.4545	107.544	115.164	126.972	139.266	145.423	91.8572	98.9489	114.177	99.4904	117.995	112.795
'XLOC_000993'	'SOX13'	13.1727	14.6308	15.1092	11.8238	11.3076	9.67935	17.5843	16.66	17.9181	14.0522	11.7488	14.7735	12.1934	11.2907	11.7273
'XLOC_000994'	'MDM4'	3.40173	3.64095	4.39213	3.89322	4.3242	4.84197	3.59931	3.85973	3.76416	4.39715	5.17734	3.79162	4.51773	4.6209	4.63831
'XLOC_000995'	'NFASC'	1.11482	1.24292	1.06102	3.15416	2.78853	2.59429	0.916088	1.21534	1.05169	2.50332	2.47935	3.21059	3.01333	2.40455	2.74266
'XLOC_000996'	'CNTN2'	0.845818	1.08261	0.869485	6.83523	6.18087	5.22965	1.06764	0.960562	0.970279	4.96271	4.67292	4.86808	5.41237	4.5365	5.15968
'XLOC_000997'	'TMCC2'	3.52288	2.86121	3.03166	5.30692	4.58401	4.24964	3.44362	3.05503	3.40565	5.34307	4.64648	6.56993	5.28758	4.51825	4.89897
'XLOC_000998'	'LEMD1-AS1'	0.528448	0.546609	0.576811	0.547263	0.495452	0.461374	0.520963	0.406737	0.629317	0.497127	0.592358	0.501991	0.660919	0.454963	0.576653
'XLOC_000999'	'CDK18'	0.0898202	0.180511	0.167136	1.12608	1.15058	0.783684	0.200392	0.260699	0.181644	1.07099	0.87338	3.14819	0.914839	0.911399	0.976134
'XLOC_001000'	'MFSD4'	0.340933	0.26985	0.301748	0.366247	0.269498	0.421467	0.259353	0.207445	0.187757	0.362427	0.347039	0.359851	0.343361	0.36772	0.291312
'XLOC_001001'	'LOC284581'	2.27994	2.14192	2.41181	2.49382	2.61535	2.92244	2.27692	2.18244	2.26374	2.20327	2.53811	3.9135	2.21634	2.3885	3.07347
'XLOC_001002'	'FAM72A'	0.836576	1.25948	1.12405	0.642323	0.792842	0.885414	1.33561	1.02486	1.30001	0.683663	0.646177	1.28998	0.753217	1.15939	0.65525
'XLOC_001005'	'SRGAP2,SRGAP2C,SRGAP2D'	51.8651	47.3469	46.485	39.1809	37.7117	41.3326	48.3472	47.5764	50.882	36.0086	38.0651	33.3501	38.7721	36.1536	37.128
'XLOC_001006'	'IKBKE'	1.06195	0.928351	0.910947	0.725765	0.92936	0.820026	1.33013	0.979336	0.986371	0.966844	0.894114	1.08993	0.923718	0.948032	0.984987
'XLOC_001007'	'RASSF5'	0.15754	0.137879	0.15211	0.271866	0.214441	0.223667	0.144201	0.115073	0.115922	0.221937	0.237723	0.282003	0.156445	0.185555	0.271795
'XLOC_001008'	'DYRK3'	2.0388	2.90213	2.74906	3.93095	4.39609	3.78121	3.401	3.23329	3.0467	4.06085	4.53603	5.44497	4.56316	4.53911	4.45813
'XLOC_001009'	'MAPKAPK2'	43.0301	40.8635	39.9431	43.6672	39.905	37.4002	44.0789	41.354	40.9983	41.6546	39.965	43.0162	40.4765	39.543	41.7869
'XLOC_001013'	'PFKFB2'	1.28421	1.28458	1.22207	1.98888	1.71837	2.13902	1.36291	1.35289	1.47673	1.83247	2.03524	2.01418	2.13979	2.16041	2.15312
'XLOC_001016'	'CD55'	0.568224	0.943378	0.880883	1.67188	1.49303	1.5749	0.780703	0.849171	0.925498	1.31966	1.38076	1.84315	1.06347	1.09977	1.13192
'XLOC_001018'	'CR1'	0.00940793	0.0115824	0.0120536	0.0129712	0.0304583	0.025916	0.00451429	0.0165474	0.0141611	0.0144696	0.0154481	0.00853555	0.0270855	0.0242341	0.0226691
'XLOC_001020'	'CD46'	40.3507	44.7266	48.6376	32.7379	41.1718	41.4601	45.251	47.3375	46.0094	37.173	47.3941	45.5021	35.6019	42.2604	41.9451
'XLOC_001023'	'CAMK1G'	0.424254	0.632027	0.628208	0.931408	0.904437	1.13926	0.398868	0.429752	0.519299	0.741408	0.822434	1.62448	0.798206	0.775373	0.824441
'XLOC_001024'	'G0S2'	0.0561597	0.0943703	0.0553718	0.605489	0.534351	0.385869	0.106012	0.0811558	0.154902	0.34914	0.21892	0.406318	0.252935	0.217334	0.484497
'XLOC_001026'	'TRAF3IP3'	0.168434	0.134406	0.107794	0.199441	0.154677	0.145922	0.144673	0.0693884	0.149692	0.165681	0.156595	0.248638	0.123754	0.181331	0.168295
'XLOC_001027'	'DIEXF'	3.07721	3.18567	3.17434	2.39471	2.3698	2.59734	3.10434	2.98455	3.33826	2.42009	2.61557	2.14139	2.72286	2.76681	2.77078
'XLOC_001028'	'SYT14'	0.671701	0.826162	0.741593	0.86807	0.821883	1.0718	0.591646	0.680338	0.650129	0.831275	0.839521	0.664028	0.855617	1.02502	0.826206
'XLOC_001029'	'SERTAD4'	2.78486	3.04277	3.1169	2.85029	3.35635	2.49695	4.32284	3.14639	3.43538	2.97776	3.01525	2.82012	3.60293	3.12724	2.86609
'XLOC_001030'	'HHAT'	4.91053	4.36606	4.78049	4.6196	4.21274	4.71135	4.81719	4.72102	5.0612	3.95194	4.20383	5.15144	4.2816	5.02808	4.56146
'XLOC_001031'	'RCOR3'	10.6527	13.0377	12.3396	9.94813	11.2032	11.8859	11.2363	12.1683	12.5687	10.4225	11.303	9.13676	10.4045	11.9565	11.666
'XLOC_001032'	'TRAF5'	1.45429	1.93087	2.25778	2.66342	3.54835	3.42272	2.23661	1.91683	1.94252	3.3362	3.45103	3.77266	3.14307	3.70411	3.86901
'XLOC_001033'	'LINC00467'	5.09016	6.52391	7.35958	5.74283	6.07869	7.51679	4.84305	6.05094	7.2301	5.51507	4.93921	8.01947	5.56085	5.92831	6.39095
'XLOC_001034'	'DTL'	27.1636	30.1855	30.1576	26.8284	27.5497	28.0608	28.1417	28.8668	30.2989	25.6213	26.4031	23.7513	28.4575	29.671	29.1976
'XLOC_001036'	'PPP2R5A'	7.56991	7.58407	6.88357	5.14156	5.40472	5.78919	7.10315	7.56288	8.63011	4.59244	5.32247	6.52102	4.91982	5.49173	5.41278
'XLOC_001038'	'NENF'	24.9755	27.1384	25.4118	33.609	34.051	30.9	23.4341	25.6964	23.6755	27.7984	25.3805	34.4464	25.8806	23.2512	27.2531
'XLOC_001039'	'ATF3'	24.1718	22.4198	22.8118	43.6938	43.4019	42.2774	20.2545	22.6408	18.8308	36.946	37.2012	31.4769	29.9548	31.2733	34.3287
'XLOC_001041'	'TATDN3'	6.29975	6.40985	6.0924	5.86845	6.12573	6.06792	5.59248	5.4926	6.02742	4.91728	6.3077	6.64716	5.23811	5.68392	6.18033
'XLOC_001042'	'FLVCR1'	8.33765	8.56224	8.14976	6.56492	7.1291	7.03461	8.79322	9.37602	9.58846	7.57062	8.79806	6.82641	8.49057	8.06275	8.32856
'XLOC_001043'	'VASH2'	5.22789	5.62162	5.58359	5.13018	5.77113	5.36431	6.1042	5.91092	5.93726	5.61195	6.58363	6.95253	5.61661	6.12797	5.77574
'XLOC_001044'	'RPS6KC1'	7.56079	8.25122	8.14398	6.92956	7.32739	7.73677	6.79112	8.00254	8.32855	6.70632	7.0889	7.66947	6.58299	7.50848	7.47695
'XLOC_001046'	'PROX1'	1.23624	1.34785	1.23933	1.15955	1.32232	1.30422	1.09361	1.07016	1.2243	1.2673	1.53368	1.1624	1.385	1.51157	1.42581
'XLOC_001047'	'SMYD2'	20.8532	22.3325	23.4124	19.1371	19.4532	19.4526	22.9191	21.6671	23.4363	17.6087	16.8822	19.1875	17.8452	17.3888	18.7718
'XLOC_001048'	'CENPF'	34.9266	38.3033	38.1209	32.2315	31.1658	38.2752	28.4967	32.9135	37.1679	27.301	30.0924	28.8427	35.3762	31.9736	33.2503
'XLOC_001049'	'KCNK2'	3.375	4.21251	3.81739	3.90831	3.30948	3.58782	4.31434	3.73171	4.91899	3.33739	3.65311	3.26602	3.74446	4.11171	3.70477
'XLOC_001050'	'KCTD3'	23.0761	25.1222	24.3444	21.4166	22.9651	22.3776	23.1405	25.3459	26.5059	20.1261	22.3067	24.1312	22.1301	23.484	23.292
'XLOC_001051'	'SPATA17'	1.30598	2.12618	1.75983	1.15495	1.40522	1.68514	0.990096	1.66229	1.42518	1.72211	1.45601	1.6287	1.65647	1.7591	1.21804
'XLOC_001053'	'RRP15'	8.97316	9.61089	9.03145	6.69376	7.31391	8.23303	8.57302	9.09787	10.0905	6.46126	7.92692	6.86646	7.86004	8.89677	8.76829
'XLOC_001054'	'TGFB2'	1.46362	1.95528	1.59507	1.07462	1.07222	1.07658	1.13903	1.69019	1.17502	0.711474	0.884427	1.06532	0.850888	0.958993	1.00296
'XLOC_001055'	'LYPLAL1'	8.49641	9.6605	8.91941	7.97423	9.80755	9.55188	7.7462	8.48634	8.66323	7.13904	9.1985	10.1125	8.04661	9.46217	9.07341
'XLOC_001057'	'IARS2'	40.6395	42.2954	41.6636	33.8014	35.7226	37.3596	37.7388	42.87	44.6463	31.5115	34.6094	41.156	35.2867	36.4636	37.6466
'XLOC_001058'	'MARK1'	6.8098	8.99609	8.44241	8.99365	9.50081	9.68848	7.27614	7.65745	8.6705	7.86513	8.39506	8.37463	8.26944	9.23796	9.50705
'XLOC_001059'	'C1orf115'	0.589545	0.795954	0.77888	2.46015	2.12012	2.35911	0.761183	0.700828	0.625925	1.84599	1.75766	3.18553	2.02356	1.90697	2.12213
'XLOC_001060'	'42431'	1.33072	1.57078	1.68337	1.51238	1.57893	1.85472	1.30962	1.98076	1.69072	2.0373	1.41142	2.63496	1.6944	1.497	1.76285
'XLOC_001061'	'42430'	7.69867	8.21451	8.05092	10.601	10.6172	10.5308	7.44455	8.45482	8.90101	10.965	10.6458	12.1472	10.2603	9.57424	10.4748
'XLOC_001062'	'HLX'	0.13882	0.182173	0.109018	0.176578	0.172591	0.146976	0.178967	0.15186	0.154467	0.1208	0.115463	0.137646	0.134861	0.161338	0.165744
'XLOC_001063'	'MIA3'	5.71994	6.11985	6.79035	6.43028	6.76356	7.59125	5.23255	6.17766	6.07403	6.33775	6.76267	7.48581	7.09966	7.01574	7.95457
'XLOC_001064'	'BROX'	12.8646	12.3317	13.3586	11.4659	11.255	12.2227	12.8823	12.7828	14.5294	10.216	11.5889	10.3995	11.459	11.4357	12.4609
'XLOC_001066'	'DISP1'	4.16845	3.31437	3.69581	3.82854	3.81334	3.87529	3.66667	3.67958	3.9028	3.4567	3.65887	3.25874	3.76306	3.67408	3.91642
'XLOC_001068'	'CAPN2'	59.3566	56.4745	57.1781	44.7838	42.1428	44.6254	57.2749	55.3813	57.793	43.4961	41.4359	44.0414	42.963	44.0655	44.5412
'XLOC_001069'	'FBXO28'	15.0788	15.2828	15.0005	12.703	13.9657	13.3379	14.4555	15.1128	15.6815	11.468	13.5152	11.4874	12.4655	13.7371	14.0604
'XLOC_001070'	'DEGS1'	35.993	39.4402	38.758	35.2649	36.2021	34.989	39.209	41.4322	39.6144	33.0686	37.4335	33.2983	35.3044	35.7753	36.0363
'XLOC_001071'	'CNIH4'	86.3566	92.4591	83.9301	76.753	90.536	91.9608	89.0898	87.7965	94.7266	73.2739	76.0771	89.6251	85.7564	86.1406	91.3152
'XLOC_001072'	'CNIH3'	0.467683	0.603112	0.46452	0.47194	0.379361	0.301733	0.369534	0.394798	0.501525	0.218168	0.355113	0.373986	0.396079	0.499925	0.320787
'XLOC_001073'	'DNAH14'	6.91835	6.33712	6.79364	6.3743	6.3578	7.9344	7.14764	6.19927	6.3905	6.03038	5.85155	7.70076	5.13939	6.87631	6.3763
'XLOC_001074'	'SRP9'	512.217	631.123	577.085	472.859	515.875	516.128	528.23	597.626	601.704	439.266	504.928	545.429	472.406	541.719	509.056
'XLOC_001075'	'EPHX1'	7.05647	6.65744	7.12895	8.88336	7.49009	8.07855	7.46666	6.90329	7.47533	7.38702	7.02261	8.33461	7.38709	7.16738	7.72266
'XLOC_001076'	'H3F3A'	1646.89	1802.85	1636.81	1399.59	1360.88	1300.16	1602.04	1651.08	1695.99	1231.01	1240.5	1438.39	1260.16	1239.97	1233.18
'XLOC_001078'	'C1orf95'	0.0230156	0.0487136	0.028427	0.140175	0.131931	0.121561	0.04365	0.0450824	0.027398	0.138014	0.114558	0.322126	0.174644	0.108344	0.105418
'XLOC_001079'	'PSEN2'	7.12191	7.16623	6.81	8.29009	8.48055	7.95859	7.76636	6.84322	7.51743	8.50349	8.40822	8.90061	9.00529	8.57019	7.93612
'XLOC_001080'	'ADCK3'	6.03437	6.2183	6.27875	4.4223	3.72267	3.61614	5.91223	6.32765	6.24823	4.48795	3.85045	4.48711	3.71083	3.62576	3.87296
'XLOC_001081'	'ZNF678'	4.30008	4.96095	4.3793	3.55649	4.03322	4.44465	3.72372	4.3614	4.6296	3.39382	4.04937	3.66575	3.87955	4.21737	4.01315
'XLOC_001082'	'LOC100130093'	0.457147	0.691856	0.595543	0.707457	0.795584	0.604245	0.605641	0.732909	0.633685	0.777824	0.804966	0.569597	0.521871	0.548974	0.683074
'XLOC_001083'	'SNAP47'	18.3827	16.5483	17.4253	16.2606	15.5682	15.075	17.8589	15.7858	17.8322	15.7104	13.6728	17.6197	15.4755	13.8067	14.5781
'XLOC_001085'	'WNT3A'	0.263571	0.296042	0.306334	0.363556	0.436193	0.312534	0.360124	0.584457	0.278494	0.385289	0.365128	0.464558	0.428027	0.250679	0.291437
'XLOC_001086'	'ARF1'	211.237	190.182	183.492	224.071	211.763	192.828	201.058	190.961	184.558	211.878	194.523	220.121	218.102	195.883	194.794
'XLOC_001088'	'GUK1'	70.8473	63.0883	65.2872	58.4331	51.6599	46.442	62.5772	60.642	61.0466	55.3333	45.0738	56.7113	48.1552	42.0433	46.1699
'XLOC_001089'	'GJC2'	0.184604	0.188601	0.289426	0.269856	0.278731	0.291909	0.421015	0.33347	0.245039	0.534304	0.323466	0.27409	0.385643	0.314191	0.376085
'XLOC_001090'	'IBA57'	2.13129	2.04685	2.24755	2.25692	2.23891	2.15612	1.97376	2.16646	2.13591	2.28649	2.34399	1.55888	2.16565	2.08369	2.03388
'XLOC_001091'	'OBSCN'	0.66324	0.597824	0.590726	1.22257	1.04416	1.00449	0.560589	0.621144	0.578159	1.053	1.03965	1.03508	1.33651	1.03821	1.05753
'XLOC_001092'	'HIST3H2BB'	0.512921	0.474357	0.568825	0.636439	0.496269	0.827311	0.971283	0.837311	0.477244	0.435973	0.773848	0.992355	1.17794	0.829627	1.05007
'XLOC_001094'	'RNF187'	38.6086	38.3258	36.0615	45.8787	44.8991	40.0618	38.1421	39.0626	37.2405	43.7233	39.4432	44.0241	43.3189	41.7959	42.4422
'XLOC_001095'	'RHOU'	4.40474	5.73915	5.45597	14.1696	13.8308	13.8377	4.95194	5.67594	5.58668	13.2616	13.8925	23.7928	14.3949	15.0352	15.722
'XLOC_001096'	'RAB4A,SPHAR'	19.5777	21.9991	20.8625	19.56	21.3638	20.3128	20.6194	22.4695	22.1742	18.7982	20.3898	24.1065	19.6613	21.0144	20.5321
'XLOC_001097'	'URB2'	10.5967	10.2351	9.46549	9.12623	8.89799	8.26234	11.4419	10.741	11.9158	9.60041	9.80526	7.76958	11.0949	10.424	10.2529
'XLOC_001098'	'GALNT2'	51.6667	46.1868	44.5619	37.0776	33.7235	32.587	48.4094	46.9545	46.1438	32.2596	31.7964	36.1571	34.6409	31.9602	32.5762
'XLOC_001099'	'COG2'	14.8807	17.228	16.1732	15.9734	15.683	15.5842	15.2961	16.1949	17.252	13.984	14.7332	18.3825	14.8139	15.1589	16.1082
'XLOC_001100'	'CAPN9'	0.359958	0.510879	0.458381	1.03651	0.691388	0.603449	0.402448	0.424219	0.548009	0.806585	0.805346	0.811717	0.696496	0.629261	1.03665
'XLOC_001101'	'ARV1'	14.7245	16.7344	17.2318	13.9034	13.7493	14.4994	15.4527	16.5977	16.1144	12.7197	13.8352	15.4604	13.0878	14.7902	14.552
'XLOC_001102'	'TRIM67'	0.129333	0.179269	0.14096	0.338227	0.246642	0.263967	0.0867788	0.133143	0.14147	0.229768	0.284647	0.225216	0.342562	0.233343	0.247704
'XLOC_001103'	'GNPAT'	46.7848	50.8602	50.8498	36.0736	37.7483	39.1645	46.8992	50.0771	51.8496	35.2456	37.0643	42.8442	36.7667	39.2353	39.1956
'XLOC_001104'	'SPRTN'	7.26094	6.99657	7.07855	6.86777	7.40212	7.22991	7.20265	7.25085	7.46583	7.3333	8.36046	7.54687	7.59894	7.63011	7.93719
'XLOC_001105'	'DISC1,TSNAX'	30.6434	30.8878	30.0829	27.6644	31.6496	32.1341	28.2815	30.5156	32.2471	27.0654	30.5797	32.6824	29.0461	32.9101	31.4956
'XLOC_001107'	'NTPCR'	56.5918	59.1628	58.9702	43.4256	41.4297	43.0279	54.3767	56.1852	57.2304	38.0757	39.2605	50.7455	41.2809	43.2146	42.3069
'XLOC_001108'	'KIAA1804'	0.340353	0.341921	0.332947	0.767501	0.733842	0.624847	0.400708	0.418898	0.362632	0.723033	0.759283	0.905796	0.824541	0.800749	0.813526
'XLOC_001109'	'KCNK1'	0.942559	0.835105	0.787556	0.852268	1.19964	0.860584	0.536239	0.64832	0.662564	1.05034	0.936253	0.937213	0.941326	1.15096	0.960128
'XLOC_001111'	'SLC35F3'	0.22975	0.261813	0.325507	2.08714	2.02945	1.77408	0.251987	0.426253	0.309707	2.27244	2.0886	1.90294	2.29792	2.01976	1.67645
'XLOC_001113'	'COA6'	34.9402	40.0946	37.8325	32.1284	32.0245	31.9569	34.8078	36.2377	36.8091	29.0506	30.5565	30.2697	27.8673	27.796	28.5221
'XLOC_001115'	'LOC100506810'	0.0414164	0.0937288	0.0455356	0.0909383	0.0245644	0.0529748	0.0789756	0.0288505	0.040619	0.0408204	0.0533962	0.111294	0.0536322	0.0488104	0.0346784
'XLOC_001116'	'GGPS1'	23.4655	24.6654	24.104	21.2453	21.2717	22.0873	23.4374	23.1997	25.3538	19.1893	21.2982	24.102	21.585	22.0201	20.8087
'XLOC_001117'	'TBCE'	16.2346	16.3999	16.7122	12.7426	12.6217	13.3193	15.3648	17.0895	16.5352	11.5724	12.4852	14.4253	12.5213	12.9565	14.289
'XLOC_001118'	'GPR137B'	3.64804	3.59834	3.28927	4.74054	4.99987	4.89848	4.65054	4.14369	4.18134	5.21268	5.6919	6.90309	4.84048	5.66188	5.55498
'XLOC_001119'	'EDARADD'	0.460551	0.458862	0.430944	0.680988	0.562826	0.550157	0.266969	0.451484	0.574722	0.476438	0.510339	0.571825	0.660018	0.646657	0.584309
'XLOC_001120'	'LGALS8'	0.380244	0.398169	0.351466	0.33174	0.363319	0.364647	0.33206	0.355202	0.431979	0.305355	0.398558	0.329774	0.396449	0.427071	0.356902
'XLOC_001121'	'ACTN2'	0.0269925	0.0593387	0.0928769	0.193719	0.183563	0.219203	0.0865911	0.0613213	0.0782022	0.322734	0.209813	0.269603	0.175724	0.172213	0.2292
'XLOC_001122'	'MTR'	5.54169	5.4592	4.92415	4.95422	4.69531	5.03561	3.7898	4.65402	4.7766	4.53933	4.88466	4.01632	5.55409	5.20817	5.02295
'XLOC_001123'	'RYR2'	0.0223	0.0199717	0.0187304	0.0384647	0.0411626	0.0467324	0.0299975	0.0126305	0.0141238	0.0276476	0.0298275	0.0154916	0.0365368	0.0357674	0.0301687
'XLOC_001124'	'LOC100130331'	0.155132	0.120659	0.11761	0.0837265	0.0810743	0.086334	0.0740261	0.115157	0.044931	0.0453682	0.112635	0.100051	0.0578271	0.0603364	0.110901
'XLOC_001125'	'CHRM3'	0.698008	0.611083	0.592846	0.766122	0.638052	0.712709	0.64331	0.542259	0.725133	0.582259	0.585023	0.559121	0.700294	0.664764	0.715368
'XLOC_001127'	'FMN2'	3.77273	4.29	3.99582	4.44282	3.8384	3.72168	3.7989	3.72036	4.33562	3.64632	3.35212	4.23934	3.98641	3.76944	3.59741
'XLOC_001129'	'KMO'	0.00788929	0.0666191	0.0469022	0.0473652	0.0131941	0.0279957	0.0536828	0.0261057	0.0288854	0.0461329	0.051226	0.0659611	0.0188057	0.0345322	0.0440653
'XLOC_001131'	'EXO1'	14.0592	14.9605	16.1375	12.7238	13.8439	13.3258	15.7033	15.8464	17.1891	13.2227	13.4046	12.1765	13.997	14.9828	15.1049
'XLOC_001132'	'SDCCAG8'	2.19554	2.67131	3.23433	2.83125	2.30411	3.24688	2.49732	2.44841	3.17378	2.51255	2.24092	3.59217	2.40958	2.64615	2.79085
'XLOC_001135'	'ZBTB18'	15.6966	16.0002	19.1645	11.5995	12.3771	13.6894	16.3968	17.5823	16.8424	12.3444	12.6471	13.0937	11.0244	11.506	12.5928
'XLOC_001137'	'C1orf101'	0.0628199	0.115507	0.0995152	0.0863516	0.0604102	0.0522978	0.069337	0.0717211	0.121624	0.0772216	0.051139	0.0497735	0.0791937	0.0628166	0.0827747
'XLOC_001138'	'DESI2'	29.3041	30.9124	27.2115	23.9699	25.7746	25.9504	29.0635	29.9335	31.2836	24.0912	26.5493	25.2601	26.0192	29.1087	27.6577
'XLOC_001139'	'COX20'	5.62757	6.49928	6.34529	4.06144	4.94099	5.13127	5.15786	5.86909	5.86982	4.25313	4.75363	4.45146	4.89449	5.64149	5.05459
'XLOC_001140'	'EFCAB2'	10.3635	12.3937	11.9252	8.36587	8.13124	9.72955	12.8513	11.0139	12.916	6.7046	8.54826	6.5303	7.65293	7.78786	8.22335
'XLOC_001141'	'KIF26B'	1.47923	0.996886	0.826757	1.0012	0.826513	0.795039	1.10327	0.910934	0.980252	0.792683	0.840597	0.544597	0.802881	0.684179	0.613742
'XLOC_001142'	'CNST'	4.14276	4.56946	4.24102	4.2612	4.3636	4.86576	4.23733	4.9441	4.95471	4.65555	4.89089	5.42625	5.06852	5.28563	4.97402
'XLOC_001143'	'SCCPDH'	33.3932	36.7066	34.6689	32.1326	33.1632	32.3025	34.1791	35.9665	35.5941	29.9967	31.5044	31.3062	29.5343	31.5137	30.9862
'XLOC_001144'	'LOC149134'	0.4857	0.144738	0.428893	0.535912	0.404642	0.456992	0.29426	0.305851	0.443822	0.341927	0.501302	0.367394	0.290489	0.336892	0.301492
'XLOC_001146'	'NLRP3'	0.0652735	0.0866955	0.0776846	0.0761557	0.117156	0.128732	0.139736	0.076358	0.112136	0.0923046	0.150776	0.121444	0.113667	0.0892386	0.157785
'XLOC_001151'	'TRIM58'	0.746283	0.65737	0.662999	0.550939	0.534277	0.660172	0.653239	0.444525	0.522332	0.452455	0.50683	0.437775	0.584063	0.56625	0.452074
'XLOC_001175'	'ZNF672'	22.7515	21.3926	20.6462	25.3596	23.9043	19.9384	25.8789	24.7147	21.2071	26.4461	23.4827	22.7153	22.6064	21.174	21.4481
'XLOC_001176'	'PGBD2'	3.7506	3.98311	5.09713	4.2458	4.56068	5.849	4.50721	4.0973	4.27054	4.89635	5.42002	4.09783	4.49588	4.80784	4.79151
'XLOC_001179'	'LOC729737'	0.525826	0.384142	0.67203	0.885878	0.917056	0.837778	0.804259	0.607285	0.566525	1.29745	1.16264	0.668741	1.09933	0.877533	0.904315
'XLOC_001181'	'LOC100133331'	0.301589	0.30527	0.333119	0.314048	0.296662	0.257317	0.311104	0.309072	0.337362	0.366726	0.369075	0.268107	0.368847	0.289754	0.297142
'XLOC_001182'	'LOC100288069'	4.3004	4.68667	5.25813	5.73615	5.36666	5.70421	6.12828	5.34338	5.52929	7.32995	6.89274	3.55319	6.67875	5.83957	5.56655
'XLOC_001183'	'LINC00115'	1.27663	1.21883	1.87323	1.01535	1.18394	1.49124	1.42965	1.76939	1.45716	2.00851	1.6973	1.5207	1.35811	1.59455	1.57648
'XLOC_001184'	'FAM41C'	1.34331	1.22585	1.54296	1.24098	0.904807	1.46398	1.32301	1.33025	1.2723	1.35395	1.31211	0.963831	1.05157	1.28297	1.10751
'XLOC_001185'	'LOC100130417'	0.126945	0.138579	0.171171	0.413533	0.58313	0.261188	0.121347	0.076975	0.050906	0.705645	0.544456	0.462022	0.534953	0.450185	0.358273
'XLOC_001186'	'NOC2L'	42.9274	36.2424	39.424	36.5655	35.0927	34.6317	41.6905	37.0981	39.0256	36.8443	32.6216	36.3233	36.5075	33.2147	36.2363
'XLOC_001188'	'HES4'	24.932	25.0869	26.6223	33.6821	31.1061	27.0158	24.8031	30.4351	19.9124	46.5022	30.0199	45.9261	23.4709	16.9758	22.6574
'XLOC_001190'	'C1orf159'	8.68628	7.11464	7.55185	8.17232	7.46215	6.32059	8.66908	8.20352	7.74534	8.37855	7.7381	6.72423	7.53994	6.25817	6.73412
'XLOC_001193'	'SDF4'	48.5158	42.1164	42.9144	39.2778	35.5196	34.557	50.0725	42.0179	41.5603	41.4656	33.7857	37.3679	35.05	30.0191	32.611
'XLOC_001194'	'FAM132A'	0.12928	0.226277	0.0934258	0.328917	0.27685	0.233765	0.182372	0.147866	0.251742	0.571415	0.323848	0.536707	0.164768	0.265001	0.280107
'XLOC_001195'	'UBE2J2'	38.0738	34.5035	31.9578	32.5432	31.8501	28.2214	35.5412	33.5621	31.5916	31.0467	29.3426	27.5265	28.9819	26.8368	26.4612
'XLOC_001196'	'ACAP3'	12.699	11.9145	17.2475	17.1473	17.8245	17.1646	16.9577	15.0515	13.3571	24.0758	20.1358	19.7521	15.6118	14.8725	18.0262
'XLOC_001197'	'CPSF3L'	30.205	27.917	30.5896	29.1759	27.7852	26.373	30.5336	29.4713	27.9948	31.1198	25.6239	32.4717	26.8879	24.4132	27.7009
'XLOC_001198'	'DVL1'	21.1454	19.051	19.3453	27.1938	23.3337	22.211	21.6158	20.1527	19.1698	29.8518	25.4673	24.6053	25.3639	22.2116	22.4994
'XLOC_001199'	'MXRA8'	7.94505	6.56494	7.65308	19.6981	18.7928	16.2006	9.20159	8.22704	6.17509	21.2625	17.9793	22.1324	16.9587	14.6477	17.0192
'XLOC_001200'	'AURKAIP1'	109.147	98.3907	93.3337	97.2824	89.648	79.159	99.699	95.3029	92.2042	93.9122	79.1926	85.5856	77.9712	68.543	75.1537
'XLOC_001201'	'CCNL2'	48.7719	45.1027	79.4429	56.4708	70.2679	72.0819	72.0848	71.1098	62.1979	91.3957	88.3656	70.4508	61.3043	70.8329	77.9014
'XLOC_001202'	'MRPL20'	123.742	123.243	124.799	103.727	95.6645	99.7815	132.362	121.593	130.712	94.3739	89.3861	94.462	92.6141	88.939	94.8528
'XLOC_001203'	'ANKRD65'	0.314426	0.334798	0.423194	0.444812	0.391001	0.296352	0.209704	0.439133	0.385275	0.332142	0.508419	0.549905	0.301139	0.268714	0.254726
'XLOC_001204'	'TMEM240'	1.53058	1.1228	1.39739	1.2571	1.70561	0.997482	1.35876	1.18657	0.823844	1.66966	1.71157	1.52328	1.5248	1.14689	1.7256
'XLOC_001205'	'SSU72'	80.4164	75.2911	75.7387	69.5929	68.5532	66.0437	82.1412	76.0608	80.5779	69.8342	62.0154	65.5099	64.484	57.5318	62.4658
'XLOC_001206'	'C1orf233'	5.13018	5.18467	4.89995	11.2868	9.35317	7.45633	6.40853	5.94319	4.76407	12.9386	10.0068	12.6978	10.1651	8.93089	9.47333
'XLOC_001207'	'CDK11A,CDK11B'	15.3923	13.4476	17.335	13.9013	14.0891	16.0683	15.6188	13.9673	16.8229	15.1743	14.2583	16.8209	14.3052	14.5909	15.9252
'XLOC_001208'	'SLC35E2B'	16.7842	15.423	15.3694	14.97	13.9085	12.9935	15.3094	15.5115	15.5361	13.9509	14.3733	11.9259	13.6731	13.0945	12.8586
'XLOC_001209'	'SLC35E2'	6.5205	6.18598	6.43057	5.94071	6.0554	6.14317	6.96624	6.96042	6.93231	6.23257	6.75508	5.59949	5.77254	5.88275	5.47853
'XLOC_001210'	'NADK'	28.2221	27.4478	28.0797	28.4854	28.3766	25.999	29.7409	30.1935	27.9554	30.0091	25.8186	29.1735	27.998	26.4883	26.5843
'XLOC_001211'	'GNB1'	243.37	228.002	219.851	253.439	245.714	240.106	244.138	225.21	231.511	232.723	230.611	242.068	239.227	229.213	233.472
'XLOC_001212'	'TMEM52'	1.27933	0.941927	0.93228	1.89627	2.0117	1.64291	1.18933	1.12276	0.718085	1.98901	1.53935	2.92745	1.63144	1.62881	2.08319
'XLOC_001213'	'KIAA1751'	0.0364238	0.0952388	0.104279	0.105238	0.127749	0.186879	0.111609	0.0767486	0.122714	0.14933	0.220485	0.16905	0.198553	0.13511	0.163222
'XLOC_001214'	'C1orf86'	57.8938	51.2737	44.867	51.2545	47.7291	39.3854	52.4638	46.7079	44.7825	50.7168	47.0967	47.6336	40.4346	36.6268	39.8203
'XLOC_001215'	'MORN1'	2.54843	2.22446	2.75662	3.10215	3.16879	2.84276	2.70993	2.84179	2.79846	3.74349	3.11207	3.15247	3.06451	2.83781	3.06504
'XLOC_001216'	'LOC100129534'	0.996643	1.04707	1.05167	1.31807	1.08793	1.26843	1.05014	1.0183	0.991079	1.17132	1.27283	1.03771	1.10164	1.09755	1.1727
'XLOC_001217'	'PEX10'	26.9783	25.4028	24.1433	22.0011	22.0047	19.7932	25.8163	25.1687	23.7525	22.2479	19.2521	21.4407	20.8085	18.4617	20.6099
'XLOC_001218'	'PANK4'	12.2275	10.424	12.1221	9.8065	9.37535	9.57286	12.6615	11.2478	12.4357	11.7244	10.5469	10.7456	10.1811	9.274	10.3649
'XLOC_001219'	'HES5'	19.4171	30.8026	28.0568	13.6216	11.1153	8.53907	20.5693	24.1372	22.8535	10.0384	8.72109	10.9461	11.4229	8.88112	10.439
'XLOC_001222'	'MMEL1'	2.18234	2.05503	2.10539	2.02872	2.17568	2.31387	2.76651	2.3825	2.51582	2.55319	2.23511	3.052	2.55318	2.24772	2.98104
'XLOC_001224'	'FLJ42875'	0.562543	0.590162	0.545695	0.632595	0.581586	0.673709	1.37432	0.652161	0.8921	0.729755	0.737815	0.673368	0.52251	0.338397	0.891996
'XLOC_001225'	'MEGF6'	3.56476	3.35787	5.03264	5.04187	4.90448	5.22107	4.62167	4.72807	4.16993	6.93063	6.31712	7.12312	5.37897	4.93522	5.79627
'XLOC_001227'	'WRAP73'	12.4275	12.0787	12.8019	12.3019	13.5463	11.6309	12.4759	13.9798	12.5952	13.827	12.2707	13.4009	11.975	11.625	13.0472
'XLOC_001228'	'TP73-AS1'	12.7032	12.6499	13.1063	11.9127	11.3836	11.2167	14.0832	13.8069	13.2838	12.653	11.7116	10.9792	11.6776	12.2237	12.0933
'XLOC_001229'	'LRRC47'	30.2249	26.4023	26.6467	27.6139	25.892	24.462	29.5107	27.5311	27.9245	27.8348	24.1223	24.3658	25.3167	23.2443	24.7958
'XLOC_001230'	'CEP104'	5.31697	4.82589	4.7008	4.54339	4.45866	4.76173	5.06415	4.99825	5.07803	4.6887	4.84641	4.66183	5.03893	4.85966	5.17841
'XLOC_001231'	'C1orf174'	19.7896	21.7101	21.6147	17.9332	15.6525	18.9772	22.998	21.1208	23.294	19.2031	19.3457	18.9146	19.163	18.9507	19.6636
'XLOC_001233'	'NPHP4'	3.28766	3.08604	3.55749	3.77868	3.45691	3.49673	3.78301	3.54124	3.61194	4.23155	3.58712	3.96845	3.71785	3.4409	3.49676
'XLOC_001234'	'CHD5'	0.0351217	0.0134182	0.027031	0.0880439	0.0766455	0.0957602	0.0166062	0.0251407	0.0243514	0.118767	0.1454	0.121011	0.0903273	0.0708184	0.0998291
'XLOC_001235'	'RPL22'	283.641	331.423	316.535	272.274	291.301	286.414	287.218	312.017	312.605	257.223	272.341	337.26	299.528	316.072	304.112
'XLOC_001236'	'ICMT'	40.0778	39.3202	39.1627	32.7036	32.3841	30.845	40.109	42.0014	42.6064	30.6399	31.0226	30.0841	34.7054	33.7201	33.0283
'XLOC_001237'	'GPR153'	16.5911	16.708	15.9182	19.5616	17.059	14.421	19.115	18.3426	17.9037	18.4182	16.9678	18.8229	17.7766	14.9637	15.3639
'XLOC_001238'	'ACOT7'	99.6394	82.4506	79.9115	80.0774	71.632	66.6759	91.6091	76.7702	81.542	69.9888	64.2296	72.9974	67.9456	61.1392	63.0042
'XLOC_001239'	'HES2'	0.124372	0.138911	0.136851	0.182908	0.157718	0.190094	0.0984291	0.170944	0.103509	0.212273	0.147354	0.220655	0.162624	0.205682	0.190887
'XLOC_001241'	'PLEKHG5,TNFRSF25'	9.51637	9.51021	13.0509	13.4185	16.4614	16.7845	11.4759	11.5186	10.168	20.517	19.3786	17.5704	14.8857	15.2079	16.3177
'XLOC_001242'	'NOL9'	5.42299	5.15211	4.79632	4.90825	4.36073	4.75209	4.85906	5.10204	5.04682	4.44496	4.75504	3.69615	4.76061	4.67793	4.41178
'XLOC_001243'	'KLHL21'	12.8562	10.7113	10.3452	11.2834	9.40569	8.51881	13.8499	11.7179	11.9572	11.9335	11.3971	8.67762	9.06773	8.66103	8.95877
'XLOC_001244'	'DNAJC11'	29.5163	26.5297	28.7248	25.9221	25.3038	25.5615	29.449	27.6016	29.2958	26.925	25.3352	24.4219	26.6302	26.0749	27.0684
'XLOC_001246'	'TNFRSF9'	0.0879704	0.0798743	0.120718	0.0539699	0.113499	0.10212	0.0849167	0.106705	0.0818758	0.12634	0.127101	0.120288	0.124806	0.102663	0.186479
'XLOC_001247'	'ERRFI1'	20.7694	22.9031	21.6987	23.4566	24.4294	23.5535	20.3784	19.959	21.7037	20.3247	20.8369	22.8019	20.203	22.066	22.084
'XLOC_001248'	'RERE'	23.7242	20.0939	19.7627	26.4388	23.4764	23.6645	22.5857	18.4118	19.2753	25.4687	23.8786	18.0494	25.5022	22.2455	21.9392
'XLOC_001249'	'ENO1'	890.666	781.303	792.489	702.342	663.758	634.793	850.767	769.406	801.193	669.961	618.438	674.372	711.628	667.902	664.691
'XLOC_001252'	'GPR157'	0.658967	0.599594	0.438312	0.904257	1.11907	0.838514	0.990453	0.580374	0.624718	1.21868	0.77995	1.28431	1.20596	1.11013	0.860162
'XLOC_001255'	'CLSTN1'	55.7928	49.6655	49.7805	62.4701	54.9913	51.7007	51.2744	50.5689	49.1806	53.2554	49.3883	53.4958	54.5009	49.762	50.7505
'XLOC_001256'	'CTNNBIP1'	27.8412	28.5739	25.7739	22.0608	21.0347	18.7042	28.3045	27.9487	27.56	21.1326	20.4992	23.8937	21.8221	19.4693	20.1714
'XLOC_001257'	'LZIC'	18.985	19.7437	21.7725	14.1406	15.1324	18.6233	18.8149	20.6503	22.3954	13.8909	16.8477	15.9591	14.8566	16.1464	17.9407
'XLOC_001258'	'DFFA'	15.7305	15.6491	16.0063	15.8572	16.3117	15.9841	16.6473	15.6605	17.0196	15.2005	15.6834	16.4924	17.9986	17.0395	16.5645
'XLOC_001259'	'CASZ1'	1.78958	1.56272	1.63375	5.16149	4.68151	4.12436	1.92084	1.62339	1.72167	5.89174	5.37249	4.69714	4.61153	4.00796	4.0156
'XLOC_001261'	'MASP2'	0.636193	0.368602	1.17894	0.695424	1.12354	0.993994	0.505725	0.650346	0.461443	0.913756	1.30645	0.73282	0.875081	0.807229	0.750261
'XLOC_001262'	'SRM'	87.0155	73.0082	74.0555	65.1881	61.1713	54.3978	91.7994	73.2968	80.1753	68.1949	59.0953	55.7552	55.574	54.0262	54.1499
'XLOC_001263'	'EXOSC10'	40.2614	38.6298	42.9825	33.8528	31.6402	34.5653	40.4948	37.9843	41.8996	32.4177	32.1205	30.617	31.5346	32.0937	33.8947
'XLOC_001264'	'MTOR'	13.8205	13.0126	12.9193	13.1445	11.8815	12.894	11.4382	11.3741	12.1948	11.9933	11.3835	9.22265	12.9811	11.7607	12.1669
'XLOC_001265'	'FBXO2'	0.143861	0.35754	0.22035	1.49577	1.56186	1.22145	0.237301	0.363695	0.322002	1.39632	1.24102	4.41131	1.39138	1.10796	1.1474
'XLOC_001266'	'MAD2L2'	68.878	66.8859	63.2069	65.3131	60.723	54.527	67.7821	65.6748	66.9915	61.1057	50.3381	68.5038	56.2908	52.0334	53.1094
'XLOC_001267'	'MTHFR'	4.43915	3.95539	4.08284	4.22494	3.77334	3.72722	4.37736	4.2909	4.30121	3.77759	4.03109	4.12143	4.09387	3.62245	3.64901
'XLOC_001268'	'NPPA'	0.618759	0.552554	1.00912	0.43061	0.607826	0.539807	1.34215	0.640114	0.734273	0.262848	0.893874	0.302987	0.557115	0.672524	0.537988
'XLOC_001269'	'NPPB'	2.62292	1.53186	1.55171	2.08088	1.26152	1.62314	1.15344	2.02027	1.03798	1.22447	1.09365	0.846812	0.996459	1.02024	1.67204
'XLOC_001270'	'KIAA2013'	23.8957	21.0391	19.8597	21.6461	19.915	17.033	22.7532	22.0773	21.0097	21.0477	18.205	19.1945	19.0638	17.4685	17.824
'XLOC_001271'	'DHRS3'	0.825435	0.677053	0.70164	0.515869	0.611832	0.547638	0.389174	0.710325	0.444574	0.570819	0.418316	0.896988	0.524648	0.441377	0.532263
'XLOC_001287'	'TMEM51-AS1'	1.73285	1.53571	1.72277	1.28846	1.34925	1.24751	1.58001	1.73641	1.66746	1.27069	1.32683	1.45213	1.30677	1.33336	1.1116
'XLOC_001288'	'CASP9'	4.55257	4.87865	4.75066	5.36744	4.95831	4.82726	4.1048	4.48465	4.74097	4.65988	4.06465	5.32176	4.4777	4.09995	4.6332
'XLOC_001289'	'AGMAT'	0.624146	0.482563	0.509388	0.507597	0.469668	0.509427	0.481412	0.436862	0.554061	0.507946	0.652932	0.448736	0.599235	0.492333	0.677854
'XLOC_001290'	'UQCRHL'	0.579206	0.369887	0.729508	0.709755	0.92279	0.727727	0.791874	0.917835	0.993085	0.563469	1.24368	1.19139	0.45509	0.917821	0.995283
'XLOC_001291'	'FLJ37453'	4.38066	4.22854	4.34067	4.31424	4.31679	3.39599	4.42554	4.32162	3.82946	4.2528	3.86614	4.69871	3.63019	2.88523	3.50806
'XLOC_001292'	'ZBTB17'	12.191	11.1455	12.5867	12.5569	11.2554	11.2436	12.45	11.4197	11.6326	12.5272	11.0269	12.8199	10.4578	10.281	11.453
'XLOC_001294'	'FAM131C'	0.150877	0.348244	0.334804	1.94246	1.79454	1.46402	0.311005	0.406312	0.295642	2.41398	1.81639	5.39341	2.13375	1.64425	2.19205
'XLOC_001295'	'EPHA2'	66.6212	49.6235	52.4956	67.0684	59.7267	56.3077	63.8741	50.0821	49.3357	62.5328	57.474	56.7354	59.1525	53.6918	59.4128
'XLOC_001296'	'ARHGEF19'	1.70675	1.37126	1.40942	2.32198	2.5043	2.29001	1.27245	1.53474	1.41559	2.56447	2.11196	3.63582	2.4417	2.24867	2.43983
'XLOC_001297'	'RSG1'	2.67437	2.32681	2.19321	2.53076	2.2848	1.88081	2.55154	2.74419	2.28178	2.67248	2.35308	2.24422	2.24805	1.99562	2.21369
'XLOC_001298'	'FBXO42'	12.061	12.4427	11.4796	11.5652	11.0541	10.6921	12.9822	13.4442	13.406	11.3247	10.466	11.4069	10.6117	10.9396	11.3036
'XLOC_001300'	'CROCCP3'	0.903078	0.860597	1.23221	0.978965	1.19388	1.413	1.04445	1.1238	1.10107	1.52431	1.31628	1.08874	1.21727	1.34743	1.51778
'XLOC_001301'	'NBPF1'	5.09549	5.38317	5.4616	5.45693	4.94099	5.83789	4.73242	4.98145	6.21317	5.10962	5.51549	4.06193	6.05073	5.65186	5.91392
'XLOC_001302'	'CROCCP2'	12.3324	11.9681	13.429	12.5755	12.8845	12.5038	10.9484	12.5446	11.3693	14.0682	12.666	12.2142	11.0114	10.2185	11.8215
'XLOC_001304'	'MST1L'	0.0398169	0.098049	0.107219	0.077845	0.102283	0.151299	0.105047	0.0654851	0.0839839	0.0994304	0.141031	0.153601	0.0518585	0.0767002	0.174988
'XLOC_001306'	'MFAP2'	55.5292	58.1347	54.7734	107.561	98.3574	84.3335	56.3194	62.7053	57.7121	98.8017	82.7218	114.648	98.9979	90.1175	87.3074
'XLOC_001307'	'ATP13A2'	14.3285	12.5821	13.3958	17.8858	15.0615	13.8913	14.577	13.5983	12.6549	16.2014	14.3916	15.9992	14.9266	13.0755	14.4969
'XLOC_001308'	'SDHB'	43.0142	42.1724	41.5676	35.6529	39.943	38.4458	39.8998	39.7511	42.6465	33.4407	33.2923	39.5474	32.2075	31.0938	36.8099
'XLOC_001309'	'PADI2'	0.0712355	0.0473845	0.0437475	0.163116	0.196965	0.105003	0.134679	0.0509571	0.0283506	0.117314	0.130256	0.246435	0.142969	0.0956674	0.139406
'XLOC_001310'	'RCC2'	86.7405	80.2209	79.0666	73.14	68.3984	64.602	85.1342	80.3925	82.8204	65.9476	67.1159	62.2589	72.4751	67.205	66.8861
'XLOC_001312'	'ALDH4A1'	9.57982	9.04217	8.92714	8.48671	8.47398	7.43618	9.60505	9.70173	8.55409	8.63034	7.89773	9.45703	8.03161	7.24832	8.20464
'XLOC_001314'	'IFFO2'	9.57823	8.30778	7.17987	8.68944	7.99995	7.5724	8.88666	8.34152	7.40827	7.02121	7.37803	5.96761	7.73151	7.64373	7.83065
'XLOC_001315'	'UBR4'	13.0043	11.3734	8.79163	13.5666	11.3041	13.1843	7.39806	7.50923	8.33026	9.78919	10.689	6.49812	15.3664	12.0549	11.3786
'XLOC_001316'	'EMC1'	17.1471	15.5868	14.8821	13.4833	13.5749	14.3864	13.4169	13.9665	14.0785	11.8471	13.0685	11.2003	14.9377	15.265	13.6706
'XLOC_001317'	'AKR7L'	0.339461	0.279039	0.380527	0.3463	0.346215	0.339567	0.345214	0.356673	0.327379	0.498044	0.331066	0.300889	0.386552	0.444626	0.48121
'XLOC_001318'	'AKR7A3'	0.378884	0.356369	0.365363	0.389151	0.309144	0.389108	0.597216	0.271664	0.328334	0.628703	0.41115	0.335196	0.348981	0.154032	0.171224
'XLOC_001319'	'LOC100506730'	2.75679	3.01365	3.17899	3.54222	3.38807	3.3667	3.48123	3.33077	3.36415	3.50085	3.93166	3.74866	3.52153	3.66784	3.98057
'XLOC_001320'	'AKR7A2'	19.2565	20.5211	18.803	16.4594	15.8861	15.4518	18.5444	19.2546	17.8232	16.7349	15.1399	16.4878	15.8066	14.6286	15.9913
'XLOC_001321'	'CAPZB'	157.6	153.8	150.371	131.529	129.539	125.556	151.817	149.395	152.119	124.217	120.744	135.931	134.427	131.775	132.701
'XLOC_001329'	'CAMK2N1'	14.1054	16.6028	15.1725	15.4398	14.9517	12.986	16.1032	15.1613	17.5225	14.8626	15.081	16.8159	15.1133	13.6806	13.9565
'XLOC_001330'	'MUL1'	16.9263	16.0312	15.0738	14.6933	15.132	13.4226	15.0708	16.0406	16.0437	14.0405	14.3732	13.1632	13.7771	13.5533	13.7254
'XLOC_001331'	'DDOST'	126.084	121.851	118.677	106.416	100.936	94.2518	123.166	120.539	117.421	96.4972	91.1207	96.0199	99.1584	95.3079	94.4847
'XLOC_001332'	'KIF17'	0.884964	0.895169	0.854589	1.95203	1.72478	1.49999	0.815375	0.7956	0.724272	2.29124	1.70125	2.88366	1.79631	1.61697	1.8707
'XLOC_001333'	'SH2D5'	2.69792	2.82984	2.99586	2.87973	3.36219	2.71643	3.03484	2.78645	2.87392	3.45259	3.03556	4.39021	3.4535	3.26867	3.23953
'XLOC_001334'	'HP1BP3'	87.859	97.9822	96.6268	84.1217	82.0107	86.2562	87.9366	90.0228	93.4524	78.3956	82.7544	79.3048	78.2903	79.6587	83.3817
'XLOC_001335'	'EIF4G3'	25.8592	26.2854	26.6364	31.467	30.4808	32.3566	24.3219	24.2708	26.445	29.438	29.8466	29.1627	33.1572	31.5263	33.0448
'XLOC_001336'	'ECE1'	24.7178	19.1809	18.6294	29.2497	26.6282	24.9363	20.5725	18.6094	18.19	26.7122	23.9198	33.2797	29.191	24.859	26.9035
'XLOC_001337'	'RAP1GAP'	0.677188	0.676263	0.650509	1.355	1.32618	1.26847	0.80073	0.761209	0.809559	1.56567	1.43709	1.68659	1.45075	1.45991	1.38418
'XLOC_001338'	'USP48'	18.6629	19.7888	22.3748	18.6952	20.0488	21.3678	19.332	20.2406	20.7093	19.7172	21.6939	19.7769	19.0004	20.5835	22.0859
'XLOC_001339'	'HSPG2'	7.43707	5.97685	5.29713	8.14931	6.30193	6.12208	5.16515	5.14829	4.68637	6.51535	5.76136	4.7102	9.21036	6.85342	6.42682
'XLOC_001340'	'WNT4'	1.0351	1.30538	1.28182	1.29225	1.29963	1.32631	1.66748	1.81017	1.931	1.66785	1.60881	1.77783	1.89766	1.51518	1.40373
'XLOC_001343'	'LUZP1'	11.4088	10.9843	10.6852	10.1931	9.33768	9.91673	9.91538	10.7433	10.5649	8.82728	9.57104	7.74018	10.5684	9.90423	10.1568
'XLOC_001344'	'HTR1D'	0.11736	0.397917	0.256216	0.0838929	0.118365	0.0547702	0.302055	0.33145	0.301683	0.0434152	0.113769	0.125056	0.0569298	0.0702651	0.0726168
'XLOC_001345'	'HNRNPR'	203.846	228.6	234.905	186.255	182.274	190.432	216.166	223.156	245.556	174.361	178.739	190.134	187.601	194.869	197.201
'XLOC_001346'	'ZNF436'	7.66974	7.71392	6.96675	5.49612	6.07597	5.67137	7.06989	6.96461	7.23201	5.74811	5.91155	5.90932	5.8423	6.26891	6.40819
'XLOC_001347'	'TCEA3'	0.168522	0.226042	0.210681	0.238556	0.185394	0.291459	0.275363	0.202162	0.212216	0.314737	0.315104	0.345023	0.369395	0.190191	0.319479
'XLOC_001348'	'ASAP3'	16.2106	16.0863	17.9759	18.1377	17.1207	17.0252	16.2688	16.7361	15.7149	17.2942	15.9202	20.3116	16.6931	15.2516	17.0615
'XLOC_001349'	'E2F2'	7.30633	7.56467	7.92431	10.8041	9.92662	9.11017	7.57784	7.63528	7.90618	9.75541	9.39617	9.12458	10.0506	9.51709	9.56191
'XLOC_001350'	'ID3'	106.191	123.11	94.6219	146.677	116.345	121.772	89.6094	116.49	71.1983	120.318	103.149	177.31	112.938	97.8074	107.977
'XLOC_001351'	'LOC100506963'	14.8298	15.4618	16.6243	13.3463	15.0537	13.7624	13.0169	15.1681	16.0468	13.2377	13.4037	13.8212	13.9947	13.7312	15.6203
'XLOC_001352'	'GALE'	18.6227	19.4406	18.8805	17.8728	17.8789	17.2398	19.2508	18.045	18.4944	18.0007	15.9898	21.1424	17.2794	17.4088	17.9797
'XLOC_001353'	'HMGCL'	8.41196	9.90326	8.6501	8.82728	9.80972	9.96304	7.71802	9.22402	8.65373	9.77808	8.94762	13.2279	8.67672	9.59958	9.67238
'XLOC_001354'	'FUCA1'	2.73948	2.85864	3.04516	3.26418	3.52936	3.70396	2.63377	2.85453	3.27469	3.32644	3.71629	3.68861	3.29877	3.34276	3.62858
'XLOC_001356'	'SRSF10'	93.9788	103.18	108.61	94.8667	99.8099	107.663	102.394	101.878	110.839	91.6033	100.334	89.564	93.1017	98.5274	102.393
'XLOC_001357'	'MYOM3'	0.0261974	0.032402	0.0223442	0.0214064	0.0243341	0.0254671	0.0247913	0.0190937	0.0324379	0.0223893	0.0301006	0.0333921	0.0179524	0.012764	0.0299003
'XLOC_001358'	'IL22RA1'	0.0145833	0.0456939	0.0282862	0.0199879	0.0430066	0.0634272	0.081725	0.0126078	0.0405217	0.0122964	0.053437	0.0094248	0.0311376	0.0436412	0.0238366
'XLOC_001359'	'IFNLR1'	0.229236	0.207259	0.258041	0.232667	0.225343	0.228598	0.11761	0.246432	0.207743	0.200603	0.322711	0.248318	0.252918	0.253787	0.305282
'XLOC_001360'	'STPG1'	0.421701	0.526688	0.430714	1.17666	0.96744	0.857005	0.302574	0.381937	0.303714	0.608586	0.82525	1.04312	0.714443	0.848538	0.784546
'XLOC_001363'	'SYF2'	26.8513	30.2436	29.756	23.7534	25.8029	27.8225	25.8428	26.1182	28.6965	22.807	22.9873	24.945	24.3888	27.3467	26.5086
'XLOC_001364'	'C1orf63'	7.38359	7.53114	11.4998	8.2194	10.1588	11.8656	11.0142	10.9478	10.6161	15.7305	14.9405	12.3612	11.1679	12.3791	14.0482
'XLOC_001365'	'RHCE'	1.04644	1.31055	1.10383	1.43797	1.06164	1.35775	1.20409	1.19415	1.68211	1.325	1.06026	1.34099	0.905097	0.9191	0.608608
'XLOC_001366'	'LOC646471'	0.769458	0.485533	1.06569	0.725523	1.20402	1.12663	1.09048	0.91142	0.814771	1.24639	1.41321	0.952406	1.12256	1.26075	1.30589
'XLOC_001367'	'AUNIP'	4.62616	4.77952	5.1972	4.75256	5.10038	4.9869	5.49948	5.76206	5.98934	4.91768	4.81237	4.59077	5.35317	5.21685	5.66585
'XLOC_001368'	'PAQR7'	5.07554	5.46387	5.30691	5.23804	6.32418	5.37031	5.65547	5.44929	5.572	5.98774	5.51892	5.45967	6.02011	5.95394	6.22877
'XLOC_001369'	'STMN1'	774.167	852.894	877.547	771.01	776.057	770.108	768.974	786.785	879.023	710.163	714.61	1001.79	762.274	751.891	799.957
'XLOC_001370'	'PAFAH2'	3.75931	3.87871	3.81903	3.46966	3.6138	3.70029	3.77844	4.22947	4.29041	3.32765	3.41187	3.85237	3.43009	3.7832	4.05307
'XLOC_001373'	'UBXN11'	7.65364	7.87313	9.36637	8.40606	8.8029	7.41901	9.66457	8.89593	8.17597	9.44944	9.63069	9.60619	7.23772	7.11361	8.37922
'XLOC_001374'	'AIM1L'	0.232327	0.251957	0.253827	0.237086	0.239732	0.198924	0.241488	0.22331	0.216987	0.276728	0.18338	0.251307	0.260334	0.211486	0.205848
'XLOC_001376'	'GPN2'	11.1965	11.0735	11.5547	10.6564	10.2282	10.1666	12.5325	12.7716	12.4558	12.1478	10.1543	9.68668	10.2177	10.3365	10.7035
'XLOC_001377'	'GPATCH3'	7.74795	7.33078	7.61128	6.12148	6.89176	6.36023	7.99575	7.57756	7.55295	6.28096	5.55646	5.74737	6.74432	6.30598	6.21656
'XLOC_001380'	'FAM46B'	13.6368	11.0657	10.7434	14.2791	12.5571	10.5341	12.2023	11.6766	9.04843	11.7228	10.24	10.1406	9.49182	8.80003	9.19496
'XLOC_001381'	'SLC9A1'	5.31995	3.97448	4.34685	5.81932	5.15667	4.93719	4.69917	4.3596	4.0989	5.86557	5.12018	4.68687	5.8411	5.87699	5.33864
'XLOC_001382'	'MAP3K6'	2.39039	2.02898	2.31164	2.32231	1.95077	1.90973	2.52036	2.57043	1.89245	2.7718	2.34244	2.66071	2.4033	2.09484	2.12301
'XLOC_001385'	'WASF2'	27.1837	24.2762	23.8894	27.7012	27.6598	27.0878	27.0434	26.2171	26.5178	28.2173	27.6843	25.6865	29.8031	30.0887	29.2529
'XLOC_001386'	'AHDC1'	9.90555	7.39549	7.43508	9.7396	8.17289	7.80043	10.7706	10.2573	9.54726	13.7173	11.3054	10.2941	11.7597	9.64132	9.80467
'XLOC_001388'	'IFI6'	18.9144	18.9583	15.8933	30.8448	29.6655	22.4405	17.668	22.3663	16.1672	31.9909	29.2357	43.2635	29.0866	31.3188	27.9448
'XLOC_001389'	'RPA2'	54.2996	60.6585	58.8778	50.245	51.561	49.5871	54.7583	58.1773	61.9511	46.8228	45.6175	48.8851	51.4295	49.592	49.7889
'XLOC_001390'	'EYA3'	6.99151	6.82584	6.68897	5.86885	5.95768	6.15523	7.15612	7.54994	7.75921	6.29794	6.69543	6.25609	7.33546	7.57847	7.27983
'XLOC_001391'	'PTAFR'	0.260337	0.202909	0.182252	0.194321	0.21586	0.159458	0.144283	0.167489	0.169011	0.219239	0.144089	0.207779	0.169246	0.168014	0.170912
'XLOC_001392'	'DNAJC8'	93.6441	98.6506	104.761	76.5964	76.2603	84.2751	91.1361	96.6902	105.2	70.603	72.1631	84.7762	78.4547	80.5633	85.8394
'XLOC_001393'	'SNHG12'	11.1803	10.3234	16.3343	12.1356	13.0737	15.4946	13.8355	12.9949	10.5368	18.5423	16.0516	11.4271	12.3259	15.0639	15.7144
'XLOC_001395'	'SNORA61'	77.2632	75.8502	135.134	63.8331	192.357	126.211	123.271	130.661	112.901	214.397	169.906	88.4752	123.563	143.637	186.928
'XLOC_001396'	'SNORA44'	59.0254	30.6041	54.918	27.4036	62.3633	30.3707	28.4315	37.8968	21.642	61.4765	47.7503	20.9581	37.7723	33.0107	46.4381
'XLOC_001397'	'SNORA16A'	12.4675	13.5533	18.0011	8.63289	18.7146	24.199	5.79979	18.2459	14.9034	23.8556	24.191	18.1343	22.2534	30.5415	14.1808
'XLOC_001398'	'TAF12'	19.4558	21.5815	19.7487	19.5597	18.7567	19.052	21.1021	20.4282	20.4945	17.865	16.8061	23.4566	19.5347	19.2434	19.2092
'XLOC_001399'	'TMEM200B'	9.47856	9.64416	9.44736	12.4481	12.0781	10.5351	9.32326	9.73146	9.21396	11.0772	9.56785	11.4561	10.5517	9.21363	10.1728
'XLOC_001400'	'SRSF4'	51.0056	50.1353	54.4851	55.61	50.6398	51.5292	53.2304	52.1423	55.7469	52.1158	47.9826	55.1937	54.9652	51.1382	52.4502
'XLOC_001401'	'MECR'	6.13585	6.71032	6.78336	5.9745	6.09137	6.03577	6.85111	6.19883	6.91798	5.795	5.29317	6.54424	5.70273	5.49816	6.08176
'XLOC_001402'	'MATN1'	0.03481	0.0217722	0.0119716	0.0215943	0.0270991	0.016579	0.0333028	0.0249739	0.0430052	0.0150931	0.0114528	0.0199217	0.0165936	0.0125193	0.0277118
'XLOC_001403'	'LAPTM5'	0.707693	0.750962	0.779126	0.540739	0.551528	0.553964	0.800961	0.842068	0.688266	0.53551	0.441337	1.06695	0.585796	0.502423	0.628946
'XLOC_001405'	'SDC3'	43.5486	35.8787	34.4715	44.7734	41.0029	37.1943	42.9168	37.8498	40.1764	44.2126	42.2518	54.0728	47.2749	42.5365	40.6355
'XLOC_001406'	'PUM1'	32.4801	33.0838	29.9504	38.5494	36.2616	38.4959	30.7567	29.7836	31.1447	36.346	37.5744	34.1972	38.6499	38.8769	37.8433
'XLOC_001410'	'NKAIN1'	28.7465	28.5295	27.2625	32.092	30.3219	25.1529	28.5524	28.1528	29.6488	29.3239	26.7801	29.6991	31.2171	27.5787	26.887
'XLOC_001411'	'SNRNP40'	65.1912	72.0669	71.7541	52.6361	51.5469	51.3538	67.3566	71.0867	75.274	46.4722	47.293	51.0816	50.5281	52.5489	54.752
'XLOC_001412'	'FABP3'	44.7686	33.226	37.4046	22.8179	30.4335	26.2738	37.0511	37.9028	35.2096	26.5199	32.5629	19.5328	34.393	31.3467	29.2393
'XLOC_001413'	'PEF1'	38.9312	38.9481	37.5899	35.9211	32.8119	31.155	39.3266	36.1721	36.2597	32.4978	30.2217	35.7035	32.1733	30.9766	31.7173
'XLOC_001415'	'BAI2'	5.6233	4.71771	5.31859	9.20349	8.52994	7.66709	5.85337	5.70141	5.45526	9.72735	8.47618	13.4747	8.51589	7.77176	8.31278
'XLOC_001417'	'SPOCD1'	0.0318484	0.0625304	0.0270884	0.0439885	0.0632319	0.027567	0.0793942	0.0400985	0.054154	0.0534437	0.038156	0.067831	0.0291576	0.0453628	0.0331643
'XLOC_001418'	'PTP4A2'	76.4176	88.3094	79.7959	78.7632	85.275	83.3609	76.9488	82.2017	82.3292	71.0521	81.7071	85.9004	83.1505	90.8124	90.4447
'XLOC_001419'	'TMEM234'	6.65031	7.37933	7.64874	6.14353	6.9511	6.34261	9.24691	6.79483	7.7606	6.62298	6.05992	5.78867	6.70561	6.08563	6.95887
'XLOC_001420'	'MTMR9LP'	0.735538	0.588933	0.950365	1.198	1.27719	1.64845	0.603678	0.783287	0.746694	1.91203	1.77117	2.03834	1.42653	1.54111	1.76088
'XLOC_001421'	'MARCKSL1'	1045.16	1056.57	993.495	879.58	796.666	722.591	1108.6	1031.1	1078.61	791.628	725.869	792.544	762.538	722.353	745.47
'XLOC_001422'	'FAM229A'	1.14636	0.624942	1.88005	1.8559	2.541	1.93532	1.72523	1.37618	1.27459	2.49146	2.36857	1.51764	1.02482	0.941772	1.40262
'XLOC_001423'	'BSDC1'	20.0712	19.0829	20.4818	18.0414	19.0533	18.8782	21.4861	18.9449	18.8984	18.4693	17.4583	18.2664	17.7616	17.7499	18.2207
'XLOC_001424'	'ZBTB8OS'	29.1125	34.0555	32.8278	28.9904	30.9245	30.7538	26.5385	30.869	31.5721	27.1592	26.1047	31.7433	27.6267	27.5625	29.8987
'XLOC_001425'	'SYNC'	34.7373	35.084	36.5469	30.6516	30.5637	31.6722	33.8907	33.7199	37.7843	28.6564	27.437	31.7493	28.462	27.1779	29.6929
'XLOC_001426'	'YARS'	52.7872	45.6756	48.0119	54.5315	55.1937	53.3425	49.1414	45.4924	48.1012	49.9504	46.3006	49.7019	51.1751	51.973	52.7407
'XLOC_001427'	'FNDC5'	1.05446	1.34729	1.47704	3.67742	3.44477	3.74922	0.887808	1.368	1.19884	3.50754	3.22087	4.5474	3.20542	3.56903	3.44635
'XLOC_001428'	'TMEM54'	1.31521	0.877975	1.04552	5.48075	4.16982	3.08157	0.826713	1.05294	1.05874	4.32302	3.46254	7.32424	3.32351	3.86178	3.46994
'XLOC_001429'	'RNF19B'	12.0748	11.1942	11.0525	8.08184	8.71023	8.04133	12.3185	12.2173	13.2484	8.36179	8.60687	7.96725	8.48499	8.13972	8.39064
'XLOC_001430'	'AK2'	36.1094	39.6289	40.4002	34.4422	34.9623	36.9726	36.7638	39.5014	40.1466	36.153	36.5931	38.507	37.8853	40.4092	41.1466
'XLOC_001431'	'TRIM62'	5.41379	4.34939	5.21341	4.28187	4.13786	4.11292	6.72829	5.44713	5.33778	4.34821	4.08932	5.7112	4.46551	3.97749	4.24478
'XLOC_001432'	'PHC2'	109.223	103.793	107.041	95.9781	108.429	97.9507	133.349	99.8998	99.7379	110.985	93.1433	99.9325	84.7502	75.8914	80.1521
'XLOC_001434'	'SMIM12'	7.42532	7.64974	7.38798	5.98617	6.64309	6.39759	7.50365	7.16105	7.72166	6.19962	6.68383	6.54954	6.66224	7.21612	6.73797
'XLOC_001435'	'DLGAP3'	0.98251	0.936709	0.996253	1.39721	1.31823	1.12925	1.34895	1.03321	1.12252	1.52715	1.21893	1.27026	1.45111	1.1319	1.3333
'XLOC_001436'	'LOC653160'	0.253426	0.147381	0.371676	0.474888	0.317175	0.301359	0.10199	0.326391	0.177948	0.551989	0.395607	0.478987	0.472388	0.280875	0.346549
'XLOC_001437'	'ZMYM6NB'	5.96947	4.93597	5.40694	4.53962	5.85186	5.09137	4.6308	4.68474	4.64995	4.87754	4.08831	5.19561	4.44839	5.38782	5.18958
'XLOC_001438'	'ZMYM6'	3.81166	4.61102	4.29538	3.75311	4.00999	4.36052	4.15822	4.31837	4.49466	4.00066	4.6423	4.53969	4.01341	4.55135	4.63526
'XLOC_001439'	'SFPQ'	284.874	283.425	293.613	255.963	242.227	254.072	285.446	268.438	290.307	251.658	243.448	206.526	244.892	238.03	245.508
'XLOC_001440'	'KIAA0319L'	16.0586	15.4693	16.0439	15.2903	15.1945	15.9935	14.4718	15.8013	15.8613	13.9352	14.4223	15.8777	14.7764	15.1039	15.3782
'XLOC_001441'	'PSMB2'	52.2047	54.2839	50.9807	46.561	45.7792	46.0356	53.439	50.2408	53.6842	43.5211	44.7875	46.8466	46.4714	49.5431	47.3248
'XLOC_001442'	'C1orf216'	2.50017	2.46335	2.42579	2.4503	2.21256	2.34268	2.40482	2.66619	2.47181	2.45279	2.5106	2.29402	2.66624	2.21558	2.25664
'XLOC_001443'	'CLSPN'	8.56735	8.25144	8.71546	7.09483	6.9199	8.01935	7.65347	8.36933	9.00993	6.6892	7.02131	6.04636	8.45065	8.49033	8.54707
'XLOC_001445'	'TRAPPC3'	28.4211	31.6413	28.1336	25.6781	26.3233	26.1088	29.7448	28.3612	28.7277	23.4679	23.7882	28.8873	23.1439	25.515	24.4216
'XLOC_001446'	'EVA1B'	11.9952	10.5536	9.94232	14.2255	12.0711	13.7955	13.2907	9.54529	8.41929	16.605	13.5796	14.9544	9.61117	9.3687	12.6877
'XLOC_001447'	'STK40'	37.6731	32.7567	31.5551	43.4956	41.9691	38.3518	37.2989	33.6693	33.2009	42.0726	38.848	41.0851	42.891	40.5729	40.8366
'XLOC_001448'	'LSM10'	28.6146	33.1423	28.3818	32.339	29.1395	26.2752	32.2731	26.3278	29.4268	28.7286	25.4744	30.8568	27.454	25.581	25.6964
'XLOC_001449'	'OSCP1'	5.9693	6.6388	6.63649	7.53044	5.96893	6.2329	6.58528	6.09168	6.09283	7.03185	5.62477	6.11319	6.14436	6.53567	6.11345
'XLOC_001450'	'MRPS15'	85.8809	84.6341	80.901	64.2938	65.7828	62.0182	77.4054	78.3744	83.2293	60.0775	57.1053	64.199	55.5773	54.2762	61.8791
'XLOC_001453'	'LOC728431'	0.0332025	0.107159	0.120101	0.0307982	0.0999131	0.113555	0.125962	0.108199	0.0265623	0.0843729	0.172966	0.172827	0.0573147	0.0167092	0.11059
'XLOC_001454'	'MEAF6'	16.8235	18.1915	16.784	14.3513	14.9319	14.9845	16.0603	16.1865	17.9835	13.3786	15.0275	14.6156	15.1407	15.7018	14.8465
'XLOC_001456'	'SNIP1'	5.67944	5.8317	5.72808	5.01398	5.34314	5.34114	5.4053	5.8033	6.06524	4.61733	5.09302	5.24722	5.17877	5.5166	5.25776
'XLOC_001457'	'GNL2'	41.0955	40.419	44.332	37.2356	38.053	41.5702	42.9758	40.6047	48.1467	37.6761	38.9889	42.7187	41.8425	43.4506	45.2199
'XLOC_001458'	'RSPO1'	0.906945	1.14417	0.992499	0.711224	0.692911	0.583896	0.99946	1.22243	1.08749	0.616917	0.74347	0.563933	0.519732	0.650723	0.613326
'XLOC_001459'	'C1orf109'	17.1636	19.1138	18.2601	15.9236	16.7857	16.2106	18.4513	18.6336	20.4165	16.3874	17.1895	16.5947	18.4072	18.0903	16.9567
'XLOC_001460'	'EPHA10'	0.0336376	0.0413345	0.0901875	0.112276	0.267792	0.105489	0.13481	0.0966377	0.157357	0.138512	0.182951	0.111267	0.14734	0.192051	0.0538929
'XLOC_001461'	'YRDC'	24.4021	21.744	20.0748	22.2896	22.4625	21.7933	23.2592	19.8866	22.4761	20.5177	21.5371	18.6145	21.0121	20.545	21.0778
'XLOC_001462'	'MTF1'	3.16479	3.09123	2.90514	3.16217	3.21055	3.35778	2.68035	2.75158	2.9103	2.94654	3.29735	2.74058	3.50444	3.51073	3.21173
'XLOC_001463'	'INPP5B'	5.00189	5.04439	4.63941	4.7789	5.28375	4.89156	4.51208	4.89667	4.62812	4.62635	4.64363	5.13527	4.62768	4.88791	5.00978
'XLOC_001464'	'SF3A3'	68.1305	68.8129	75.4604	52.8415	52.9993	56.7317	68.3952	68.669	76.0169	50.5892	50.0225	55.8172	54.6869	55.3628	59.5233
'XLOC_001465'	'FHL3'	14.6975	13.1778	12.8665	14.1563	14.6169	12.3419	14.5771	13.2442	12.3223	15.8144	13.7763	12.6723	14.4934	13.9727	14.1599
'XLOC_001466'	'POU3F1'	11.5033	8.08543	8.95059	9.95726	9.64023	7.18535	14.3453	10.0004	9.98901	11.7065	10.8494	13.367	10.8501	8.51112	8.33947
'XLOC_001467'	'LOC339442'	0.0727936	0.0420408	0.0374693	0.00841339	0.0141829	0.0535137	0.0518394	0.0277488	0.0602705	0.0630054	0.0731419	0.0508078	0.039539	0.0308696	0.0556366
'XLOC_001468'	'RRAGC'	14.7402	17.4538	15.1188	14.3345	15.794	15.8168	15.9176	15.2945	16.8409	14.9999	16.1631	14.1165	14.1554	16.4367	15.1202
'XLOC_001469'	'GJA9,MYCBP'	11.1147	13.0247	11.6789	8.03371	8.36843	9.0904	10.982	12.3813	11.7326	7.94397	9.07633	9.10899	8.05852	10.6267	8.94498
'XLOC_001470'	'RHBDL2'	0.153685	0.136285	0.22481	0.16602	0.250788	0.223431	0.213383	0.184281	0.137871	0.166159	0.199375	0.252028	0.223921	0.213137	0.245448
'XLOC_001471'	'PPIEL'	1.25601	0.963309	1.79518	1.39864	1.68334	1.75679	1.50958	1.46866	1.33948	2.42763	2.26504	1.73467	1.75911	2.08123	2.08501
'XLOC_001472'	'PABPC4'	72.3182	65.2633	70.2511	54.1781	51.788	51.7005	71.4852	65.6223	69.4516	54.1475	50.8453	48.4468	51.1402	49.7214	50.6919
'XLOC_001474'	'HEYL'	0.267763	0.421117	0.488754	0.482987	0.541655	0.476532	0.341167	0.520296	0.498604	0.605052	0.394234	1.20255	0.534066	0.450446	0.602832
'XLOC_001476'	'HPCAL4'	0.512846	0.465551	0.513106	1.06152	0.699377	0.980365	0.556699	0.450697	0.581775	0.792969	1.09756	1.63343	1.01246	1.13861	0.980951
'XLOC_001477'	'BMP8B'	0.0258196	0.144084	0.134948	0.260199	0.364452	0.23646	0.133567	0.10629	0.084383	0.319981	0.274139	0.569823	0.29109	0.248108	0.248876
'XLOC_001478'	'OXCT2'	0.332095	0.15045	0.182349	0.427093	0.466445	0.556806	0.104557	0.13137	0.0630792	0.448817	0.325252	0.732417	0.384789	0.603841	0.635494
'XLOC_001479'	'TRIT1'	19.3087	20.1718	21.0371	18.3531	20.3592	21.4721	19.9565	19.9453	21.0077	17.4203	18.6805	21.4224	18.3524	20.5652	19.8246
'XLOC_001480'	'MYCL1'	26.7687	29.645	27.75	23.2655	20.6203	19.0479	24.3688	26.7693	26.9353	17.8104	17.1726	23.0531	18.625	17.9137	17.8082
'XLOC_001481'	'PPT1'	58.5637	62.146	60.9694	63.0511	66.0009	63.306	56.4764	60.2899	63.3585	57.876	59.1394	63.2847	63.4369	63.6042	64.7916
'XLOC_001482'	'COL9A2'	1.8124	1.5586	2.00724	3.1961	2.52059	2.09946	2.15118	1.95594	1.90608	3.20426	2.72093	4.48879	2.81071	2.21215	2.59871
'XLOC_001483'	'RIMS3'	4.91936	5.86962	5.3623	11.9305	12.558	11.4887	5.29226	6.06072	5.46653	11.8251	10.8546	14.1735	11.9002	11.6756	12.3972
'XLOC_001484'	'LOC100130557'	0.824893	0.966053	1.65478	0.911695	1.17654	1.06591	1.07244	1.18945	1.1862	1.50402	1.52233	0.834077	1.04208	1.10629	1.19697
'XLOC_001485'	'CITED4'	7.86614	8.16752	7.19579	9.43681	8.34031	7.85962	7.56355	7.95663	5.91342	12.4016	8.06305	9.03862	6.3057	4.78134	6.57672
'XLOC_001486'	'SLFNL1'	0.218152	0.10652	0.189851	0.20926	0.231028	0.312367	0.243195	0.21017	0.176572	0.436396	0.187541	0.214898	0.209323	0.284331	0.183368
'XLOC_001487'	'SCMH1'	15.5041	15.0181	15.7425	17.7618	16.7002	16.2046	15.0724	15.0056	15.4273	16.5625	13.7118	16.3736	16.8326	15.8564	17.118
'XLOC_001488'	'EDN2'	0.410048	0.277228	0.261688	0.113803	0.0894427	0.119794	0.230192	0.259392	0.129484	0.0341439	0.179952	0.154583	0.0554422	0.0954133	0.0845912
'XLOC_001489'	'HIVEP3'	1.65582	1.63888	1.20044	1.73736	1.52552	1.52736	1.29999	1.44637	1.34329	1.30786	1.5279	1.56116	1.70703	1.69388	1.61276
'XLOC_001491'	'FOXJ3'	11.6009	12.0389	12.0377	11.4632	12.1652	12.9624	12.1735	12.5764	11.7592	11.972	13.5571	11.4135	12.0971	12.9954	12.8534
'XLOC_001492'	'ZMYND12'	0.135987	0.215016	0.148619	0.27392	0.449306	0.270511	0.207524	0.21691	0.16453	0.189655	0.171549	0.486212	0.246009	0.460524	0.219651
'XLOC_001493'	'CLDN19'	0.0939959	0.0836209	0.0803657	0.103124	0.164461	0.117894	0.0942394	0.120185	0.116343	0.132774	0.102426	0.150269	0.163028	0.145222	0.0848512
'XLOC_001494'	'LEPRE1'	29.7165	26.4103	29.1096	27.5017	27.741	26.9863	29.5113	29.9625	29.0809	29.1145	28.0442	33.6322	27.2315	25.5276	28.7622
'XLOC_001495'	'CCDC23'	38.739	42.2075	39.9613	33.7444	33.7087	34.4742	35.2724	35.6179	42.2087	30.1708	29.4972	41.9939	32.321	30.5218	31.5895
'XLOC_001496'	'SLC2A1'	212.573	193.709	198.53	249.888	248.153	214.893	241.746	210.161	239.236	283.55	261.728	255.283	269.577	259.565	259.746
'XLOC_001497'	'EBNA1BP2'	57.7395	52.514	55.8372	39.6052	40.5693	43.4203	57.5099	48.6224	59.8848	40.1393	35.5845	42.9704	39.962	39.1752	43.828
'XLOC_001498'	'C1orf210'	0.319239	0.309267	0.459674	0.402749	0.243535	0.49439	0.455069	0.349722	0.52561	0.427156	0.448035	0.276661	0.481193	0.372702	0.370421
'XLOC_001499'	'ELOVL1'	18.5389	18.5972	17.9901	12.1981	14.9422	12.8451	19.1063	20.0986	19.6556	12.9485	11.7769	11.1384	13.3054	13.0063	14.2609
'XLOC_001500'	'MED8'	17.9982	16.6756	17.0024	16.6388	17.801	18.0747	18.1553	16.1694	17.6407	16.0879	16.1683	15.6339	16.8407	16.9003	17.7449
'XLOC_001501'	'HYI'	1.37339	1.67414	2.39033	2.01685	2.31656	2.19943	2.15826	1.95836	1.72831	2.61741	1.78511	1.77612	1.91591	1.66564	1.78042
'XLOC_001502'	'KDM4A-AS1'	2.36004	1.79289	1.96749	1.67651	2.25129	1.95459	1.63725	1.94298	2.01233	1.79768	1.67278	1.68845	1.70631	1.84622	1.85036
'XLOC_001503'	'SLC6A9'	6.89329	5.44872	6.17135	8.1553	7.64248	7.39604	5.94907	6.57549	5.95835	8.63452	8.08999	5.74468	8.69117	8.7328	8.31926
'XLOC_001504'	'ERI3'	49.1981	48.43	45.4031	41.2847	39.6927	34.7232	47.8178	47.0046	47.6708	35.3719	34.3653	38.616	36.0718	33.0012	34.2029
'XLOC_001505'	'TMEM53'	3.97164	3.91111	4.11206	3.11524	3.15228	2.94199	4.93414	3.77345	4.4029	3.35942	3.64737	2.97091	3.07868	3.14574	2.90247
'XLOC_001506'	'BEST4'	0.0255639	0.0256621	0.0473356	0.0117584	0.0184408	0.023918	0.0480869	0.0219826	0.0579565	0.031804	0.10214	0.015193	0.0436951	0.0118719	0.0254639
'XLOC_001507'	'TCTEX1D4'	0.490791	0.359112	0.300468	0.339938	0.394867	0.395754	0.694104	0.385002	0.291532	0.381934	0.621064	0.242088	0.402658	0.410916	0.277749
'XLOC_001508'	'PTCH2'	0.919386	0.701197	1.0004	0.333338	0.25405	0.253851	0.893414	0.927812	0.937205	0.350239	0.255322	0.200567	0.280005	0.279605	0.302189
'XLOC_001509'	'EIF2B3'	19.8109	19.3841	18.5627	14.4369	14.8412	15.5173	17.526	17.4441	19.9613	13.6719	13.8514	16.3474	14.5167	14.9733	15.5534
'XLOC_001510'	'HECTD3'	7.35139	7.45474	7.62205	7.68257	6.67832	7.35752	7.83011	7.66073	7.37093	7.95269	7.1648	8.34442	7.17131	7.00047	7.38123
'XLOC_001511'	'ZSWIM5'	2.48701	2.56857	2.58107	2.47731	2.4852	2.24067	2.44104	2.3794	2.66723	2.07895	2.06237	2.29602	2.17399	2.24393	2.37452
'XLOC_001512'	'MUTYH'	11.0264	11.2028	11.3361	12.8367	12.5672	12.6651	10.9332	10.545	10.2215	14.4008	12.6284	14.8142	11.5615	10.3206	12.5261
'XLOC_001513'	'TESK2'	0.244425	0.239466	0.269442	0.286349	0.300035	0.306794	0.137267	0.227477	0.248338	0.280843	0.344743	0.746787	0.405828	0.290356	0.384744
'XLOC_001514'	'CCDC163P'	0.960057	0.708876	0.804656	1.05	1.06822	1.04095	0.957512	0.905658	0.801099	1.05758	1.20798	1.49131	1.03834	1.15845	1.13982
'XLOC_001515'	'PRDX1'	441.331	452.087	434.698	384.369	408.736	392.345	424.901	436.735	451.555	364.015	361.992	413.054	399.009	412.825	397.105
'XLOC_001516'	'CCDC17'	0.318498	0.165433	0.291093	0.282567	0.233504	0.30165	0.316801	0.238733	0.228332	0.298422	0.321055	0.422433	0.215295	0.196744	0.406613
'XLOC_001517'	'GPBP1L1'	21.925	24.015	25.3876	23.4672	25.4981	27.423	25.8618	27.5963	28.2163	27.1238	27.9609	30.5981	25.7643	28.2677	30.1505
'XLOC_001518'	'RPS15AP10'	0.200197	0.455287	0.742626	0.398959	0.456572	0.62958	0.291969	0.392658	0.234817	0.559177	0.714382	0.486755	0.383556	0.441365	0.547034
'XLOC_001519'	'IPP'	5.7555	5.78854	5.65746	5.88371	6.6157	6.15201	4.88329	5.69114	5.89429	5.15055	5.92666	5.89003	6.01041	6.4353	5.85616
'XLOC_001520'	'PIK3R3'	38.7922	42.0517	39.5812	33.8268	33.9898	34.4266	40.5412	45.3632	46.1458	34.7795	37.5847	38.7784	36.264	36.8738	37.5956
'XLOC_001521'	'POMGNT1'	28.4574	26.6626	27.2157	28.1975	26.5214	26.3012	28.8804	27.161	26.7212	27.4916	25.4865	29.32	25.1633	24.1608	24.9881
'XLOC_001522'	'LRRC41'	47.443	43.9263	44.0011	41.9538	41.9171	36.5452	45.8475	45.6139	43.7651	39.1578	36.3036	32.9368	38.1718	36.6315	37.5734
'XLOC_001524'	'MKNK1'	6.76895	6.84999	6.82081	7.21682	6.88164	6.87373	7.40447	6.51621	6.44064	6.9017	7.03059	7.34666	6.61519	6.71752	6.79339
'XLOC_001525'	'MOB3C'	0.904312	0.898008	0.789376	1.27639	1.11761	1.0614	0.973898	1.02098	0.999636	1.47169	1.21542	1.83828	1.32376	1.23871	1.43605
'XLOC_001526'	'ATPAF1'	41.1092	48.8432	45.7568	45.0731	47.6435	44.1752	43.6084	45.3724	47.9368	40.4123	40.0752	42.7182	39.4702	39.9133	42.8854
'XLOC_001527'	'EFCAB14'	8.48818	9.30806	8.55522	8.18423	8.81782	9.2804	9.28786	9.65604	9.35307	8.39976	9.71436	8.80269	9.1287	9.53314	9.74446
'XLOC_001529'	'CYP4A11'	0.0529316	0.0450901	0.0644804	0.0883224	0.013248	0.0308506	0.0498143	0.0520953	0.0283995	0.0604712	0.02545	0.0413444	0.0454505	0.0384111	0.0310196
'XLOC_001532'	'STIL'	10.6197	10.9575	10.7677	7.3009	8.10525	7.72134	9.98084	10.2193	11.3108	6.69642	7.47372	7.2168	7.99867	8.09594	7.88207
'XLOC_001534'	'TRABD2B'	0.277374	0.201649	0.275639	0.402802	0.399441	0.359068	0.279424	0.307824	0.299484	0.637945	0.597447	0.52817	0.471656	0.50964	0.475854
'XLOC_001536'	'SPATA6'	4.54736	5.15489	4.85175	5.22748	5.60935	6.33257	4.70833	4.69278	5.49634	5.42952	5.92824	5.90473	4.89988	6.14785	5.81346
'XLOC_001537'	'AGBL4'	0.0695946	0.123501	0.0941793	0.1295	0.077494	0.140742	0.107431	0.0962947	0.091944	0.0923001	0.109879	0.0837585	0.0827182	0.136075	0.13663
'XLOC_001538'	'BEND5'	8.22281	8.86376	8.88827	7.20849	7.09921	6.8106	9.26612	7.798	9.12477	6.84392	6.17462	7.46623	6.26699	5.69769	6.81117
'XLOC_001539'	'DMRTA2'	0.0940135	0.0152956	0.020786	0.0325554	0.0847578	0.0464496	0.0222049	0.0410183	0.0167422	0.0751962	0.0807781	0.136965	0.0375728	0.0392773	0.0718501
'XLOC_001540'	'FAF1'	17.8308	19.6911	19.517	16.3672	16.105	15.819	17.8183	17.8413	19.9475	14.5194	12.9484	16.9889	13.9669	14.3302	15.9185
'XLOC_001541'	'TTC39A'	0.152345	0.152556	0.162241	0.344652	0.347524	0.349434	0.144403	0.145895	0.116663	0.23628	0.267068	0.46312	0.350381	0.32977	0.417876
'XLOC_001542'	'EPS15'	13.9606	14.1415	13.6083	19.0882	21.4594	22.0207	11.9421	13.0724	13.452	17.5034	19.3125	19.9466	18.2175	21.2055	20.1344
'XLOC_001543'	'NRD1'	47.3731	51.0036	54.4369	39.5197	41.4987	44.7762	49.6706	50.121	52.4984	38.5764	42.1872	43.9572	39.0853	41.6455	44.3288
'XLOC_001544'	'RAB3B'	0.472343	0.572829	0.567977	1.01584	1.16296	1.18042	0.465307	0.518921	0.532891	0.97022	1.0898	1.0299	1.07196	1.1079	1.123
'XLOC_001545'	'KTI12,TXNDC12'	40.1128	44.173	40.8686	43.2887	43.085	41.7833	43.6531	43.311	41.714	38.9567	38.387	45.5095	40.094	40.5621	42.155
'XLOC_001546'	'CC2D1B'	4.0762	3.77879	4.72488	3.44252	3.98484	4.19443	5.0612	4.37609	4.14448	4.4772	4.37964	3.53983	3.71266	4.08362	4.34128
'XLOC_001547'	'ORC1'	18.4424	17.9751	19.023	15.0505	14.3496	14.2473	18.9176	18.3748	20.146	13.8593	12.8741	12.3915	14.7653	13.9487	13.6994
'XLOC_001548'	'ZCCHC11'	15.3246	16.7862	17.8977	14.8181	15.3465	17.2797	14.7724	16.7653	17.6388	14.5938	16.415	16.6601	15.6227	16.4971	17.5617
'XLOC_001549'	'SELRC1'	10.9595	12.2944	12.0619	13.2026	11.5907	12.2048	11.0164	12.9217	13.833	11.6563	12.1024	12.0278	13.5938	14.0129	13.6506
'XLOC_001550'	'ECHDC2'	0.0322029	0.125474	0.0437811	0.19402	0.168095	0.0675334	0.0898315	0.1769	0.118733	0.235943	0.201829	0.283247	0.268945	0.202872	0.200709
'XLOC_001552'	'C1orf123'	31.1864	33.287	34.1379	28.8551	30.2809	28.223	30.4902	30.2659	33.1574	26.3946	25.1992	28.6823	25.5991	26.2148	27.7645
'XLOC_001553'	'MAGOH'	71.1744	77.9968	74.4006	65.0063	68.1088	64.3898	69.6001	68.7286	82.9241	60.9246	57.742	67.3372	68.3786	71.3973	67.0252
'XLOC_001554'	'LRP8'	9.45435	8.61081	9.53269	7.25201	7.43858	7.86371	10.3128	9.59681	10.2269	7.9325	9.34478	7.45205	8.3833	8.57519	9.16804
'XLOC_001557'	'TMEM48'	30.2691	32.3832	29.8232	27.101	28.7099	27.8673	29.266	31.9089	32.7188	24.6631	28.3927	24.208	28.6306	30.3977	28.2595
'XLOC_001558'	'YIPF1'	17.2148	17.5392	17.9731	18.1216	17.6328	17.3343	16.2176	17.8463	17.5253	16.7649	15.639	17.5184	16.3863	17.4916	16.6654
'XLOC_001559'	'HSPB11'	78.322	87.371	87.7381	59.1927	69.1488	68.1285	86.8337	87.9445	87.828	65.3405	61.2083	68.0349	59.4211	62.8514	67.5908
'XLOC_001561'	'TMEM59'	61.1655	72.6633	65.9321	59.3765	66.1302	59.5644	61.0229	65.7198	67.931	53.7755	58.1766	71.4267	59.183	64.0842	61.6334
'XLOC_001563'	'CYB5RL'	3.7662	3.60341	3.37713	3.22619	3.49666	3.15168	3.73404	3.59481	3.6652	3.3536	3.39851	3.31079	3.52058	3.25249	3.50636
'XLOC_001564'	'SSBP3'	62.656	56.7309	55.9958	73.2739	66.2962	65.4495	58.1701	55.0047	55.9606	65.9629	60.9358	62.6826	62.4077	55.7963	59.6419
'XLOC_001565'	'FAM151A'	0.195209	0.135365	0.185894	0.109509	0.176389	0.175143	0.10188	0.113478	0.103887	0.165167	0.118665	0.139829	0.129689	0.0748713	0.179158
'XLOC_001566'	'PARS2'	2.98781	2.67739	2.37315	2.56816	2.62417	2.67944	2.69295	2.64562	2.71722	2.77122	2.4862	3.18834	2.86143	2.90464	2.4702
'XLOC_001568'	'DHCR24'	228.346	189.354	195.752	145.883	141.642	138.423	225.157	208.753	212.626	139.43	146.032	110.134	155.53	147.337	142.041
'XLOC_001569'	'USP24'	13.086	13.871	10.9689	10.6538	10.4793	10.886	9.73186	10.6399	11.6581	9.43661	10.3263	6.95767	12.0526	11.4866	10.8194
'XLOC_001570'	'PPAP2B'	21.3834	25.8117	24.0562	19.0315	16.8137	16.8502	24.3365	26.3664	28.3007	16.8394	17.3484	18.8796	18.15	17.5422	17.7074
'XLOC_001573'	'DAB1'	8.98505	7.85607	7.3377	5.8996	5.93383	6.25738	8.37137	7.15955	8.68171	5.88423	5.18102	5.89059	6.11124	5.88881	5.36594
'XLOC_001574'	'OMA1'	3.98781	4.96615	5.23203	6.93255	6.50158	7.01855	3.95612	5.01424	4.69909	5.21649	5.74187	7.49309	5.14652	5.76103	5.85074
'XLOC_001576'	'MYSM1'	6.10278	7.1391	9.15119	6.77499	8.31228	9.99613	7.67161	8.0857	7.86017	8.98635	10.5034	7.57273	8.17393	9.44751	9.70049
'XLOC_001577'	'JUN'	38.1889	33.0468	32.0039	67.2083	61.7397	57.6104	42.2236	38.5819	34.1614	73.5702	61.5419	76.0205	57.2714	50.9541	58.308
'XLOC_001580'	'CYP2J2'	0.0441393	0.0347895	0.0479224	0.224965	0.225268	0.114286	0.0838411	0.0743139	0.0772641	0.125418	0.080507	0.358254	0.131367	0.132428	0.102909
'XLOC_001582'	'TM2D1'	15.7836	14.4901	13.2178	13.7563	14.4916	13.9787	15.2559	13.5201	14.4577	12.2706	13.815	13.5455	12.9671	12.4896	12.7264
'XLOC_001583'	'KANK4'	0.128398	0.121459	0.157892	0.293704	0.271937	0.196906	0.155447	0.166621	0.159865	0.186774	0.186285	0.188298	0.223793	0.281015	0.192248
'XLOC_001584'	'DOCK7'	17.2501	17.3951	16.5633	15.965	16.4088	17.817	14.6603	15.0598	15.6236	14.5593	15.6563	13.9337	16.3123	16.6611	16.6251
'XLOC_001586'	'ITGB3BP'	30.3018	36.7198	35.4089	28.3376	32.4612	31.6576	33.9284	34.7397	37.2838	29.436	31.3596	32.8598	29.1015	31.0464	30.5895
'XLOC_001587'	'JAK1'	11.3601	10.81	9.93483	9.32727	8.90775	10.0788	9.67394	9.66629	10.2939	8.78244	8.77265	9.82043	9.34371	9.0402	9.62334
'XLOC_001591'	'WDR78'	1.14934	1.08179	1.37259	1.076	1.111	1.50522	0.925998	1.21923	1.46628	1.24114	1.42644	1.93697	1.35129	1.41038	1.7158
'XLOC_001592'	'SLC35D1'	6.94603	6.39511	6.30687	4.97597	5.16253	5.19347	7.90987	7.08011	7.84333	5.23658	5.94577	4.69315	5.77053	6.40635	5.4333
'XLOC_001593'	'C1orf141'	0.0560767	0.0430892	0.0467914	0.0686942	0.0315494	0.108272	0.0176376	0.0431138	0.0268891	0.0168814	0.0696077	0.0386223	0.061505	0.0591278	0.099052
'XLOC_001594'	'SERBP1'	116.102	134.871	128.292	105.275	109.728	113.227	126.291	131.619	138.543	100.492	110.801	116.911	112.693	128.542	125.453
'XLOC_001595'	'GNG12'	37.0402	37.2801	32.7563	33.9219	38.4606	38.5744	37.0609	35.6684	36.9894	33.5881	39.0614	36.0787	36.6034	41.7315	40.0501
'XLOC_001596'	'DIRAS3'	0.448999	0.614415	0.687582	0.47027	0.715971	0.745343	0.488526	0.476466	0.710511	0.45327	0.699299	0.531832	0.385902	0.54926	0.321227
'XLOC_001597'	'WLS'	194.349	181.55	187.814	159.38	161.058	157.275	195.562	212.071	188.99	165.538	169.036	160.253	171.325	168.764	164.898
'XLOC_001599'	'RPE65'	0.355855	0.508852	0.304277	0.380174	0.401988	0.323454	0.249852	0.253021	0.197169	0.484979	0.491894	0.378555	0.29691	0.372856	0.45048
'XLOC_001600'	'DEPDC1'	13.7797	14.5701	14.8627	8.12833	9.55498	11.2655	13.622	14.9142	15.0071	8.37396	10.2838	9.60561	9.203	10.3431	10.5588
'XLOC_001601'	'LRRC40'	30.5495	36.9635	35.2432	28.105	31.3217	30.1018	31.1484	34.7508	35.398	25.1382	29.5549	31.1346	25.3752	28.7388	28.45
'XLOC_001602'	'ANKRD13C'	9.10336	9.63111	8.43813	7.23236	8.07102	8.28748	8.76282	9.39932	9.81199	7.35012	8.14519	8.74861	7.6338	8.91916	8.72007
'XLOC_001603'	'PTGER3'	0.0953853	0.102119	0.0471877	0.173007	0.246856	0.249195	0.093284	0.0612354	0.0730651	0.13621	0.304154	0.170705	0.132515	0.179969	0.201859
'XLOC_001604'	'ZRANB2'	57.6982	62.3205	71.8315	53.0291	60.4859	65.6174	64.2076	66.3043	70.8479	58.9672	67.0429	63.9091	58.6971	67.7737	68.6401
'XLOC_001606'	'NEGR1'	2.25418	2.61567	2.13192	1.39453	1.48938	1.6256	1.92925	1.92535	2.07516	1.24342	1.28364	1.7673	1.20787	1.29082	1.38005
'XLOC_001610'	'CRYZ'	13.5544	16.6989	14.197	13.6298	14.5144	14.3271	13.9731	14.9298	14.4535	12.1057	13.4826	15.9496	12.8495	12.9753	12.9995
'XLOC_001611'	'SLC44A5'	6.05457	6.18692	6.23058	5.10872	4.96593	5.89383	5.00958	5.92606	5.65782	4.8063	5.65615	4.63187	4.84935	5.58342	5.69933
'XLOC_001613'	'PIGK'	9.11134	10.7548	10.3626	8.43245	9.25201	9.94208	9.14016	10.1768	10.0375	8.15627	8.57902	9.52138	8.46722	9.38278	10.1049
'XLOC_001614'	'ZZZ3'	14.5621	16.0777	16.327	12.661	12.9531	15.0197	15.4022	15.7118	18.1459	12.4723	13.5613	14.2873	12.9107	13.7281	15.3689
'XLOC_001615'	'USP33'	33.7541	38.0796	36.8806	28.4605	30.0949	32.3441	33.9665	35.3324	37.3798	26.72	29.9784	30.4124	29.5854	32.137	31.2318
'XLOC_001616'	'FUBP1'	99.0741	106.85	112.52	88.8807	89.5171	96.7766	98.8809	100.901	108.23	86.8695	93.261	83.1463	93.8947	99.4882	103.417
'XLOC_001617'	'ELTD1'	10.2212	9.12309	6.73097	2.08623	2.55383	2.95895	9.18902	6.30571	7.91904	2.19563	2.96562	2.03031	2.20217	2.5539	2.42294
'XLOC_001619'	'TTLL7'	1.8669	1.8489	2.13969	2.20716	2.61105	2.63414	1.7662	2.03617	1.85451	2.40819	2.55626	2.09783	2.3985	2.3769	2.71189
'XLOC_001620'	'UOX'	0.0519126	0.0780802	0.184243	0.0240322	0.0857061	0.0578397	0.0749891	0.0502188	0.0720259	0.035069	0.0445546	0.0526479	0.0717036	0.0179655	0.0404334
'XLOC_001621'	'GNG5'	253.365	218.194	211.564	193.841	190.909	163.713	239.184	216.881	220.409	174.502	162.743	171.488	165.594	146.28	145.349
'XLOC_001622'	'CTBS'	2.04614	2.57063	2.16787	2.63617	2.70097	3.12934	2.02764	2.3246	2.0926	2.33238	3.02997	4.17388	2.50462	3.23207	3.12495
'XLOC_001624'	'SSX2IP'	10.9665	14.0065	13.5134	15.8885	16.9911	17.4131	11.7096	12.9753	14.1638	13.1993	14.9964	14.8283	14.7076	16.649	16.8131
'XLOC_001628'	'SYDE2'	1.9821	2.01143	2.03977	2.07055	1.90315	2.05906	2.14692	2.02809	1.89976	1.55586	1.95928	1.41208	1.83858	1.97986	1.88668
'XLOC_001629'	'C1orf52'	10.261	11.8931	11.4568	10.2732	11.2148	11.4695	11.2984	11.4078	11.6291	10.2249	12.5055	11.819	10.7832	12.3962	12.7519
'XLOC_001630'	'BCL10'	8.09777	8.61024	7.76305	6.91861	7.09837	6.98999	8.44925	8.46593	8.23676	7.65798	6.94756	6.8133	7.06007	6.92209	6.82693
'XLOC_001631'	'DDAH1'	52.0792	46.7827	45.1253	33.7669	32.4749	33.3739	44.9121	45.196	43.0652	27.1673	30.2049	24.4453	31.197	32.7797	32.2868
'XLOC_001632'	'ZNHIT6'	7.23073	7.32095	7.1042	6.0904	6.59754	7.32156	6.46457	6.8001	7.53483	6.28407	7.23019	6.55906	7.30542	8.36809	7.98092
'XLOC_001633'	'COL24A1'	0.605009	0.660709	0.793034	4.67468	4.75122	4.89957	0.569202	0.686839	0.598416	4.9293	4.76014	4.49648	5.01947	4.94231	5.68859
'XLOC_001634'	'ODF2L'	6.23019	6.85968	7.78686	6.80294	7.8654	9.22354	6.55421	6.43858	7.31687	7.76723	9.53016	8.12059	7.71289	8.52501	9.33495
'XLOC_001635'	'42628'	83.8897	91.2472	86.8909	80.6342	88.7509	83.7985	80.993	85.6681	88.8674	72.7076	84.3342	84.7857	78.7634	83.5793	83.8746
'XLOC_001637'	'GTF2B'	22.1411	22.6042	24.0773	20.1754	21.391	22.3291	22.4829	23.189	23.6969	20.1374	21.1866	24.0213	20.6077	23.6547	22.8664
'XLOC_001638'	'CCBL2,RBMXL1'	49.7187	56.0108	55.0035	48.4843	50.3594	52.0701	51.5243	55.8607	56.6003	47.6291	52.8639	55.9886	49.2929	51.2524	52.0855
'XLOC_001639'	'GBP3'	0.0347118	0.0487744	0.032642	0.0215882	0.00945488	0.0518485	0.0445804	0.0368528	0.0599782	0.0155445	0.0384174	0.0379571	0.0353739	0.0226775	0.0359279
'XLOC_001640'	'GBP1'	0.113461	0.103206	0.140738	0.0317873	0.0365949	0.0351232	0.109013	0.0821773	0.063902	0.0303201	0.0183498	0.0368896	0.0383522	0.0285622	0.0171344
'XLOC_001641'	'GBP2'	0.0552811	0.0510919	0.0377903	0.0518698	0.0222861	0.0596435	0.0666284	0.0348766	0.0575731	0.0246589	0.0368859	0.0386688	0.0359939	0.0342071	0.0708346
'XLOC_001643'	'GBP4'	0.0276334	0.0653508	0.0470182	0.0573939	0.0570589	0.0518636	0.0535156	0.065419	0.045754	0.110546	0.0705858	0.0416447	0.0698011	0.0941989	0.0712956
'XLOC_001644'	'GBP5'	0.225912	0.253085	0.248567	0.201446	0.16591	0.195549	0.234925	0.236143	0.267373	0.145725	0.220736	0.185413	0.140558	0.14546	0.181806
'XLOC_001645'	'FLJ27354'	0.505924	0.447832	0.707825	0.767031	0.737852	0.587172	0.550546	0.426388	0.18064	0.654545	0.258371	0.868219	0.607451	0.788721	0.808768
'XLOC_001646'	'GEMIN8P4'	2.44207	2.25673	2.6134	3.3596	3.1681	2.83695	1.78629	1.76857	1.98036	2.49208	2.17562	2.9632	2.80161	2.30013	2.66057
'XLOC_001647'	'BARHL2'	0.0359776	0.0464122	0.181876	0.147378	0.277352	0.214809	0.167374	0.0896217	0.103643	0.483199	0.40944	0.795014	0.490763	0.375588	0.420614
'XLOC_001648'	'ZNF644'	22.0378	24.6953	23.2861	21.1674	21.8791	23.2536	21.0431	22.8338	23.3659	18.7375	21.1022	21.0734	19.8922	21.5943	21.4821
'XLOC_001649'	'HFM1'	1.24529	1.39907	2.14033	1.58474	1.72277	1.94922	1.66692	1.74637	1.69698	1.67108	1.7335	2.25089	1.41036	1.70426	1.9674
'XLOC_001650'	'TGFBR3'	5.22721	5.01876	5.03091	4.01448	4.09085	3.88317	4.63575	5.752	4.84592	3.63711	3.74784	3.85587	4.20287	4.35418	4.39437
'XLOC_001651'	'GLMN'	16.8733	19.1136	18.9855	12.5153	13.0045	14.1242	16.5069	17.8259	20.3918	11.9052	14.0924	12.9319	13.0149	14.5892	14.2465
'XLOC_001652'	'GFI1'	0.19317	0.100291	0.17871	0.153162	0.0526341	0.0479109	0.0329473	0.088031	0.0490228	0.0811609	0.0580444	0.0735439	0.0431012	0.0709164	0.048264
'XLOC_001653'	'EVI5'	3.07771	3.29876	2.9575	3.13742	3.75724	3.73072	2.59168	2.75873	2.83701	3.00222	3.43846	3.43709	3.43875	3.76319	3.78125
'XLOC_001654'	'FAM69A'	2.58587	2.7817	4.30451	3.82968	3.87825	4.44041	4.31633	3.06041	3.4745	4.62637	5.69172	6.10459	4.727	5.36644	5.08116
'XLOC_001655'	'TMED5'	23.7087	24.3712	24.3501	19.0238	20.9583	22.1999	22.8997	23.8155	25.0222	18.4601	20.3647	21.7401	19.7836	22.2398	21.9496
'XLOC_001656'	'LOC100131564'	0.727815	1.06211	2.01462	1.39015	1.45436	2.03219	1.46977	1.32562	1.20807	2.34062	2.58076	2.33258	1.63889	2.13145	2.41132
'XLOC_001657'	'BCAR3'	14.5726	10.6487	11.7016	10.8252	11.5987	11.0643	14.1166	11.6827	12.7185	11.3133	11.5216	10.0081	11.2429	11.0401	11.1329
'XLOC_001658'	'DNTTIP2'	26.865	30.4598	33.493	23.0969	23.1239	26.7895	28.9747	28.8971	34.2091	22.8233	24.0428	25.9971	22.9207	24.6767	26.9975
'XLOC_001659'	'GCLM'	8.41677	8.1695	7.74838	8.06319	8.58958	9.26648	9.07046	7.67306	8.25799	7.92395	9.63981	6.27301	8.25725	9.17489	8.94243
'XLOC_001660'	'ABCA4'	0.0657612	0.0389839	0.0538727	0.100909	0.113195	0.111463	0.0779815	0.0214663	0.048102	0.0804751	0.120896	0.112992	0.113096	0.138747	0.108352
'XLOC_001661'	'ARHGAP29'	10.4234	8.62942	8.10552	19.6	21.4971	23.3487	10.2176	8.48941	8.69358	18.5928	22.407	20.591	20.128	21.99	21.2894
'XLOC_001662'	'F3'	1.47825	2.00344	2.13087	1.73788	1.56554	1.68861	2.52008	1.98043	2.18709	2.07759	2.05544	3.02035	1.80435	2.22793	2.19215
'XLOC_001663'	'CNN3'	373.205	365.7	367.642	332.769	336.974	338.505	367.93	364.003	379.701	308.46	313.192	359.939	319.409	330.009	345.613
'XLOC_001664'	'ALG14'	8.35639	10.0036	9.42842	7.16848	7.87631	7.32703	11.0178	10.4629	10.9308	7.29653	7.02431	8.32223	7.24617	7.89423	7.32808
'XLOC_001665'	'DPYD'	2.18752	2.00278	1.78405	1.71116	1.83927	1.85752	2.10612	1.74874	1.99724	1.56063	1.51434	1.99094	1.51252	1.58549	1.59815
'XLOC_001666'	'MIR137,MIR137HG'	0.0384996	0.00805309	7.60536	0.141932	0.141285	0.0847825	0.0371587	0.0311542	0.0583368	0.0337503	0.0536738	0.06977	9.06199	0.0249243	0.0801529
'XLOC_001668'	'LPPR5'	0.631076	0.929249	0.569347	1.03907	1.30201	1.03065	0.710196	0.757701	0.850302	0.900578	1.09033	1.22051	0.960224	0.942172	1.16882
'XLOC_001670'	'FRRS1'	0.450498	0.548347	0.62632	0.686645	0.778223	0.875341	0.56467	0.664972	0.595499	0.673966	0.816051	0.809955	0.828707	0.843232	0.693328
'XLOC_001671'	'SASS6'	8.03251	8.8279	9.92206	6.37777	7.09168	8.28798	8.48688	9.58864	10.2296	6.92831	8.51368	6.92325	6.90361	8.22624	8.79839
'XLOC_001672'	'LRRC39'	1.50832	1.76359	2.40774	1.22887	1.62926	1.97512	1.88975	1.94768	2.24946	1.8324	2.15956	1.91137	1.32111	1.46313	1.93618
'XLOC_001673'	'DBT'	2.8609	3.06957	2.97541	3.20536	3.3688	3.76401	2.94062	3.23637	3.16664	3.02161	3.42581	3.31136	3.42045	3.8293	3.75914
'XLOC_001675'	'EXTL2'	20.0608	27.8014	27.2752	20.2045	22.4659	22.6398	22.6563	25.9781	27.1453	19.2615	20.7911	26.1809	20.5886	22.3153	22.422
'XLOC_001676'	'DPH5'	21.0297	25.3605	22.8142	19.4266	20.9063	21.213	21.4168	23.5425	24.1311	18.0764	18.8785	25.7369	20.2917	21.707	21.5073
'XLOC_001678'	'OLFM3'	1.4187	1.32689	1.37422	0.335761	0.391531	0.398405	1.74043	1.50568	1.88316	0.33014	0.474038	0.377812	0.318129	0.388797	0.457371
'XLOC_001679'	'COL11A1'	50.8371	41.5621	52.161	43.241	47.8281	52.4427	48.9585	52.5666	45.1775	46.7278	50.7833	37.0696	46.6852	49.9458	56.4244
'XLOC_001681'	'VAV3'	1.50165	1.98086	1.82333	1.96959	1.99676	1.88604	1.49258	1.41116	1.81649	1.52101	1.61243	2.30834	1.57973	1.78595	1.95332
'XLOC_001682'	'SLC25A24'	44.6793	47.7917	43.9563	33.8982	35.0361	35.1309	45.6105	48.2972	46.1461	32.5906	35.2503	35.3698	32.7769	35.2539	35.6863
'XLOC_001684'	'HENMT1'	0.0774008	0.18797	0.173177	0.19212	0.172538	0.169751	0.0250181	0.136373	0.136536	0.184536	0.146806	0.253183	0.168547	0.170951	0.217422
'XLOC_001685'	'AKNAD1'	0.112284	0.118936	0.152102	0.0270861	0.0177474	0.0341003	0.089218	0.166056	0.125596	0.020714	0.00637315	0.0486943	0.0210837	0.0470305	0.0246831
'XLOC_001686'	'CLCC1'	12.7425	13.8839	13.295	13.1466	14.335	14.2909	12.5271	14.9098	14.3369	12.7341	13.8272	15.1486	14.0552	14.4454	14.6428
'XLOC_001687'	'WDR47'	6.00531	6.58477	6.57941	7.8547	7.96288	8.08537	5.99037	7.27002	6.99722	8.60588	8.81171	10.3068	8.12457	8.87463	8.8984
'XLOC_001688'	'TAF13'	26.5321	27.0173	27.4834	30.0408	29.9753	32.215	24.842	22.8248	30.5648	29.1783	31.4497	30.4627	30.0784	31.8535	32.6822
'XLOC_001689'	'C1orf194'	0.640527	1.28757	1.07468	1.77171	1.0932	1.68901	1.09418	0.893754	0.630095	1.07994	0.865452	2.03932	1.27479	1.02631	1.70631
'XLOC_001690'	'PSRC1'	37.1207	38.4415	39.1259	34.7701	33.5307	30.8479	40.5598	38.5563	39.2735	31.0762	28.9465	40.1934	32.2868	29.5502	31.7278
'XLOC_001692'	'SORT1'	21.7943	22.6197	20.6222	20.4745	19.0359	20.2243	19.8734	21.4199	21.6121	17.3736	18.4756	20.1627	19.9356	19.546	21.1465
'XLOC_001693'	'PSMA5'	33.7285	39.9442	35.6005	25.6568	29.766	30.0786	33.5533	34.5046	36.9342	25.305	30.4107	30.2819	28.3447	33.2289	31.7818
'XLOC_001694'	'AMIGO1'	1.94198	2.04224	2.07907	2.22881	2.22328	2.14189	1.81944	2.29674	2.22682	2.35985	1.81419	2.31262	2.24025	2.53038	2.43329
'XLOC_001695'	'GNAT2'	0.058656	0.0458951	0.120829	0.137743	0.137574	0.191718	0.168899	0.044884	0.195982	0.156225	0.0447865	0.12438	0.0856129	0.135229	0.121087
'XLOC_001696'	'GSTM3'	6.58566	7.22473	7.32465	8.86574	7.78553	8.9361	7.07571	7.06519	7.3719	8.10471	8.08452	10.9686	8.15618	8.67901	9.59085
'XLOC_001698'	'ALX3'	1.94532	1.39415	1.12742	1.59347	1.18689	1.14171	1.06181	1.29407	1.2128	1.36553	1.14074	1.52057	1.45891	1.32333	0.96444
'XLOC_001699'	'LOC440600'	0.250753	0.250787	0.318418	0.147667	0.0999212	0.236751	0.170715	0.218683	0.171844	0.281245	0.142046	0.139315	0.243901	0.199025	0.128257
'XLOC_001700'	'SLC16A4'	0.353448	0.474667	0.405399	0.559831	0.787279	0.584717	0.259789	0.451072	0.468063	0.497502	0.845071	0.38109	0.71884	0.691207	0.866016
'XLOC_001701'	'LAMTOR5'	51.1354	53.256	51.0124	44.164	47.2493	40.7746	54.1989	50.5181	52.1323	41.5313	40.9142	46.8756	42.9139	40.5936	38.6631
'XLOC_001704'	'KCNA3'	0.501207	0.379883	0.492412	0.962687	0.856736	0.740501	0.599773	0.452061	0.574498	0.924265	1.08304	0.871779	1.05452	0.836666	0.906673
'XLOC_001705'	'LRIF1'	10.7956	11.3326	11.2777	12.4608	14.8163	16.5511	10.9426	11.5434	12.951	13.4477	14.215	14.4864	14.6279	15.5206	15.177
'XLOC_001706'	'DRAM2'	16.0627	17.9887	16.4958	12.7972	14.6892	13.4155	15.1777	16.6316	15.5144	12.6107	13.9649	16.5302	12.466	14.3833	14.3203
'XLOC_001707'	'DENND2D'	0.0872808	0.0549177	0.0494339	0.017296	0.139663	0.02436	0.0357442	0.0468917	0.0700735	0.0163505	0.0526572	0.0728058	0.0317513	0.0599283	0.0246817
'XLOC_001709'	'OVGP1'	0.296586	0.332298	0.296638	0.210648	0.358596	0.372804	0.264915	0.25071	0.254526	0.348858	0.306695	0.550196	0.260793	0.246486	0.441317
'XLOC_001710'	'WDR77'	54.7402	56.682	55.2042	39.288	40.2432	41.5471	55.621	55.0741	56.9977	38.4377	39.2512	36.6039	39.9766	43.0754	40.8646
'XLOC_001712'	'LOC100129269'	1.7987	1.11777	1.45299	1.66994	1.60453	1.64274	1.61662	1.43491	1.45398	2.04798	1.71542	1.78497	1.83726	1.83782	2.17521
'XLOC_001713'	'FAM212B'	5.25972	4.95131	5.64774	3.11964	3.28996	3.51577	6.12931	5.76368	5.41474	3.67688	3.58975	3.48846	3.59946	3.84272	3.76515
'XLOC_001714'	'KCND3'	0.851548	0.515146	0.535469	0.430486	0.358252	0.377537	0.297327	0.489223	0.721128	0.377049	0.316645	0.246082	0.32848	0.30743	0.27982
'XLOC_001716'	'ST7L'	4.88404	4.792	5.52884	4.73733	4.87449	5.29601	5.45559	5.63262	5.68163	4.19386	5.31069	5.05813	4.94928	5.61028	5.6293
'XLOC_001717'	'RHOC'	113.994	103.263	91.837	79.6144	73.5563	68.1415	101.321	93.0686	91.5426	71.225	64.9639	77.5831	72.5593	62.7582	63.1596
'XLOC_001718'	'PPM1J'	0.820516	0.741426	0.705104	0.645179	0.721472	0.803772	0.701248	0.629045	0.650358	0.951025	0.743186	2.63482	0.754705	0.931005	0.829888
'XLOC_001719'	'SLC16A1'	55.4313	60.7874	57.077	60.0349	63.992	64.5825	55.5263	62.1402	62.1816	59.0002	66.3753	66.2972	65.9333	70.398	68.0623
'XLOC_001721'	'PHTF1'	17.9485	19.3702	20.0208	14.4811	15.0898	14.7107	18.9478	21.5842	22.6131	12.899	14.8785	13.2547	14.0574	14.6421	15.2646
'XLOC_001722'	'RSBN1'	7.45813	9.31898	7.88464	8.09347	7.85047	8.39811	7.17095	8.31093	8.68582	7.88013	8.89515	8.03486	8.80998	9.35659	8.89556
'XLOC_001724'	'BCL2L15'	0.21923	0.175884	0.285017	0.283724	0.265265	0.32021	0.317875	0.228762	0.265823	0.328271	0.354225	0.268574	0.280614	0.35621	0.437532
'XLOC_001725'	'AP4B1'	5.17604	5.60314	6.51631	4.3185	5.02363	4.63247	5.34371	5.90318	5.93239	5.09977	4.58756	4.80507	4.29449	4.79784	4.80044
'XLOC_001726'	'SYT6'	2.50943	2.87931	2.76877	4.43901	4.52739	4.35068	2.9577	2.75634	3.2513	4.27739	4.03774	3.43222	4.17774	4.16498	4.28499
'XLOC_001727'	'TRIM33'	15.8558	17.8281	16.6142	16.0001	17.2912	17.7486	15.6023	16.9412	17.5628	16.1872	18.4518	13.3098	17.8117	18.3481	18.0515
'XLOC_001728'	'BCAS2'	58.086	66.7504	64.838	57.2647	58.2924	64.719	57.98	60.3669	65.9546	52.2373	57.0737	54.3923	55.2924	61.5044	62.4581
'XLOC_001729'	'DENND2C'	0.0967374	0.160722	0.140443	0.326705	0.267752	0.309106	0.252044	0.230696	0.220118	0.255639	0.287564	0.417008	0.294026	0.287127	0.411255
'XLOC_001731'	'CSDE1,NRAS'	309.872	333.234	326.596	257.081	271.832	281.632	307.778	320.101	338.22	240.687	269.524	266.386	266.293	287.131	282.39
'XLOC_001732'	'SIKE1'	17.2987	20.2886	19.417	16.2084	17.8536	19.1959	19.0452	20.298	20.3943	15.4992	18.097	18.069	17.1767	20.6448	19.4206
'XLOC_001733'	'TSPAN2'	2.25266	2.27199	2.0001	2.805	2.52014	3.16636	1.56097	1.7401	1.6903	2.02001	2.27329	2.78598	2.5751	2.6399	2.87415
'XLOC_001734'	'NGF'	0.305784	0.492928	0.284345	0.257841	0.345174	0.222972	0.338879	0.289905	0.218761	0.193759	0.144708	0.211273	0.303134	0.0775313	0.140253
'XLOC_001736'	'NHLH2'	0.040095	0.00798153	0.0574	0.155156	0.364467	0.24721	0.019318	0.0441788	0.0830127	0.282027	0.319511	0.659033	0.182409	0.301579	0.277817
'XLOC_001737'	'ATP1A1OS'	40.4026	33.4014	36.9667	37.3842	38.0283	37.1843	41.7013	39.4743	37.0885	33.24	34.8583	36.3361	38.1834	32.4159	34.6644
'XLOC_001738'	'CD58'	7.79873	7.64588	8.55703	7.8302	8.16255	8.08035	8.35189	7.06948	8.56847	7.53815	9.02495	7.68861	6.87155	7.25803	8.56344
'XLOC_001739'	'IGSF3'	10.5091	9.83035	8.68082	12.7821	11.5514	10.7949	9.13682	9.40722	9.59944	10.8301	10.6819	13.6598	12.6358	11.2183	10.9408
'XLOC_001740'	'TRIM45'	4.71646	4.4449	6.67801	4.1776	4.29392	4.90069	5.60182	6.40906	5.375	5.26121	5.30629	4.93024	4.69581	4.43576	5.51356
'XLOC_001741'	'VTCN1'	1.72829	1.73707	1.70015	0.980473	1.02842	1.20307	1.6539	2.18592	1.54549	1.16201	1.28973	1.01461	1.2292	1.26409	1.19828
'XLOC_001742'	'GDAP2'	4.19378	4.79453	4.79354	4.04338	4.02618	4.56651	4.76667	4.81192	5.24783	4.06021	4.68957	4.61379	4.61373	5.03086	5.28193
'XLOC_001743'	'SPAG17'	0.041704	0.0551401	0.0803163	0.0755195	0.147831	0.120104	0.0711505	0.0632402	0.0548987	0.136903	0.144904	0.16402	0.106491	0.129105	0.13797
'XLOC_001745'	'WARS2'	4.63072	5.52335	5.0958	3.73148	4.0115	3.71648	4.81594	5.73838	5.48572	3.81257	3.38235	3.47761	3.77577	4.3128	4.01209
'XLOC_001747'	'ZNF697'	4.82235	5.26025	5.23904	6.64551	6.78078	6.39915	5.21184	5.12502	5.51034	5.91314	5.86865	5.8834	6.74063	6.38531	6.71225
'XLOC_001750'	'NBPF7'	0.310748	0.453927	0.50827	0.684525	0.63502	0.62704	0.33612	0.44817	0.4471	0.632195	0.726186	0.28135	0.618379	0.618162	0.768285
'XLOC_001752'	'NOTCH2'	15.1929	14.9838	12.1212	14.7883	13.4629	13.4983	10.2392	12.9103	11.4373	11.4228	12.74	8.83958	16.1296	14.4818	13.0016
'XLOC_001754'	'ANKRD20A12P'	29.5006	32.2401	37.53	16.7414	17.9972	24.171	31.8105	32.1113	36.2454	18.2491	21.6246	18.7651	16.3572	19.4585	20.2713
'XLOC_001755'	'LOC100286793'	0.331104	0.266854	0.256083	0.548335	0.444546	0.472915	0.313947	0.238395	0.255645	0.302296	0.397433	0.469556	0.612941	0.546971	0.536521
'XLOC_001756'	'PPIAL4G'	0.636617	0.419918	0.180342	0.362782	0.500471	0.279424	0.271806	0.2852	0.582552	0.533016	0.258273	0.129467	0.0525544	0.0852128	0.0477807
'XLOC_001757'	'FAM72D'	2.45932	2.52307	2.63692	1.98826	1.7538	2.08398	2.48781	2.44669	2.3769	1.74571	2.03794	3.09036	2.24648	2.66222	2.10758
'XLOC_001761'	'PFN1P2'	1.15274	1.0288	1.49666	1.62235	1.38819	1.74203	1.27713	1.15664	1.15157	1.86499	2.41182	1.12409	2.54985	2.38348	2.07201
'XLOC_001763'	'PDE4DIP'	5.2229	4.85539	5.31543	5.60191	4.93897	5.52174	4.75656	5.07899	5.06038	5.00926	4.69452	5.01901	5.34034	5.51505	5.79951
'XLOC_001764'	'POLR3GL'	17.1059	18.2076	17.9199	15.7531	14.3343	16.8161	15.6813	16.6192	18.0683	13.6419	13.9748	21.8907	15.3416	15.7847	16.9035
'XLOC_001765'	'GNRHR2'	26.9019	29.1018	28.1585	25.8698	26.1525	27.1883	26.8541	27.8738	29.3223	24.8125	26.1641	25.5374	27.0323	28.2081	27.7913
'XLOC_001766'	'NUDT17'	1.31915	1.40671	1.06501	1.36471	1.64764	1.57585	1.2921	1.30214	1.13905	1.9745	1.2614	1.58456	1.42421	1.48078	1.82439
'XLOC_001767'	'POLR3C'	16.1396	16.2487	17.0773	14.6671	14.7003	15.6618	16.425	14.6915	17.6434	13.0301	12.5287	13.007	13.399	14.1468	15.5444
'XLOC_001768'	'CD160'	0.122384	0.110777	0.112924	0.181775	0.197551	0.135189	0.0466491	0.153873	0.0557605	0.173406	0.15946	0.13384	0.138328	0.155288	0.142921
'XLOC_001769'	'GPR89A'	1.18064	1.29342	1.48411	1.46222	1.45503	1.20089	1.69206	1.4898	1.45523	1.27463	1.27187	1.29284	1.50285	1.4274	1.12381
'XLOC_001772'	'LOC728989'	0.0442125	0.0661075	0.170545	0.0406157	0.135683	0.165049	0.166663	0.132275	0.130414	0.132577	0.129381	0.0775452	0.0958231	0.0725831	0.0814942
'XLOC_001773'	'PRKAB2'	9.2797	11.8075	11.0625	9.75289	10.6454	11.4702	10.2733	11.441	11.2468	10.4742	11.5864	11.261	10.7982	11.6596	11.7654
'XLOC_001774'	'FMO5'	0.18143	0.133104	0.176929	0.166527	0.126886	0.101154	0.266267	0.167714	0.172923	0.10686	0.161711	0.107492	0.188277	0.130462	0.0601353
'XLOC_001776'	'ACP6'	7.27123	6.22499	6.8917	4.27385	4.19054	4.68801	7.70031	6.38436	6.90412	4.49604	4.3343	4.88877	4.27733	3.84733	4.93178
'XLOC_001777'	'GJA5'	0.0540615	0.10868	0.101644	0.282999	0.208855	0.289982	0.142024	0.116892	0.0578539	0.163079	0.158615	0.472014	0.339564	0.186105	0.23442
'XLOC_001783'	'NBPF14'	2.06565	2.44862	2.34102	2.63366	2.45176	2.64247	1.72727	2.07991	2.43132	2.08088	2.36994	2.10918	2.78147	2.56406	2.46696
'XLOC_001785'	'HIST2H2BF'	1.66082	0.714672	0.639594	0.688625	1.5276	0.966219	0.707108	0.688595	0.934878	0.723937	0.428357	0.412956	1.08467	0.439786	1.04967
'XLOC_001786'	'HIST2H3D'	1.09152	0.475171	0.234585	0.170024	0.792464	0.457749	0.172874	0.684623	0.488229	0.591754	0.315518	0.160637	0.522493	0.232413	0.357053
'XLOC_001789'	'HIST2H2BC'	3.85803	3.06472	3.81157	2.85475	1.49462	2.34958	2.95616	3.3067	2.19202	2.12765	3.77247	1.64332	2.1196	1.83337	2.28651
'XLOC_001791'	'HIST2H2BE'	6.17478	6.2343	6.39735	5.62937	6.04237	5.7264	6.445	6.18024	6.02057	5.02479	5.77455	5.20644	5.50084	5.10136	5.01353
'XLOC_001793'	'SV2A'	22.2367	20.7019	20.8174	23.2905	22.3265	21.2636	22.2121	21.4261	21.849	21.2056	21.0162	21.7226	23.9152	22.8547	22.0435
'XLOC_001794'	'SF3B4'	76.9165	68.8692	67.4196	59.5069	51.2857	49.1267	78.9127	67.4466	69.2376	57.0677	51.1998	47.9703	52.624	51.1682	52.0868
'XLOC_001795'	'MTMR11'	0.673477	0.637401	0.921637	0.988715	1.32101	1.31357	0.914273	0.928345	0.800334	1.49066	1.27919	1.64372	1.19934	1.24439	1.2959
'XLOC_001796'	'OTUD7B'	4.51859	4.48061	4.39591	4.05351	3.86206	3.99982	4.60084	4.9903	4.726	4.15258	4.44803	4.51421	4.93522	4.8129	4.69547
'XLOC_001797'	'ANP32E'	118.143	142.438	143.259	117.017	123.07	131.177	129.558	139.357	153.878	111.52	127.341	131.951	122.225	139.336	136.053
'XLOC_001798'	'APH1A'	100.762	101.179	89.293	83.5115	84.1663	68.8483	96.1227	97.2035	92.7589	77.5861	75.6346	75.8893	82.9055	83.2016	74.5483
'XLOC_001799'	'MCL1'	122.976	127.908	125.406	113.515	117.483	118.237	130.912	126.331	130.835	109.951	121.853	104.652	110.224	118.647	111.924
'XLOC_001800'	'ENSA'	142.084	143.933	141.418	114.467	116.517	116.782	137.483	141.179	146.97	106.32	108.359	108.401	121.049	116.454	118.394
'XLOC_001801'	'GOLPH3L'	6.40039	7.44184	7.74273	5.99394	6.11727	7.30057	6.63965	6.70646	7.28231	6.08944	6.53008	7.06722	6.92587	6.87035	7.54726
'XLOC_001803'	'CTSS'	0.166738	0.147325	0.152516	0.149325	0.148434	0.178649	0.121508	0.089673	0.133429	0.111213	0.201232	0.102655	0.219102	0.240023	0.188988
'XLOC_001804'	'CTSK'	0.738189	0.721881	1.22656	0.61801	1.04792	1.06521	1.02603	0.755221	0.591455	1.2	1.36585	1.44868	0.711189	1.11744	1.20065
'XLOC_001805'	'ARNT'	7.71577	8.38881	8.42826	8.19656	8.61493	9.25252	7.94808	8.58077	8.47904	8.11054	8.93933	9.59878	8.72786	9.36043	9.15251
'XLOC_001806'	'CERS2'	72.5516	66.1427	64.535	64.1538	60.0491	59.25	72.6441	68.2718	70.1016	59.3566	59.4298	53.0459	61.5887	58.8386	57.9103
'XLOC_001807'	'FAM63A'	4.52879	4.26707	4.30201	4.02184	4.91131	5.14055	3.89717	3.87865	3.79093	4.74636	3.9126	4.18635	3.95094	3.96418	3.85737
'XLOC_001808'	'CDC42SE1'	27.8701	28.4415	28.2738	28.3237	30.195	28.4153	28.6449	29.2615	29.8515	28.6307	31.1634	29.7939	30.1073	31.1695	31.6791
'XLOC_001809'	'SEMA6C'	8.24045	8.09161	8.44799	14.8688	13.6492	12.0033	8.61478	9.19471	7.54367	15.4693	14.1224	16.5311	13.2074	11.9929	12.1852
'XLOC_001810'	'LYSMD1'	3.63892	3.73111	3.47777	3.93539	4.38971	3.84829	4.33425	3.88077	3.93516	3.80369	3.87197	5.06401	4.17279	3.99836	4.29133
'XLOC_001811'	'TMOD4'	0.0561839	0.0652997	0.213808	0.0530063	0.266263	0.091017	0.189897	0.104389	0.164108	0.124415	0.140405	0.151416	0.0705749	0.171182	0.152304
'XLOC_001812'	'VPS72'	67.6686	66.8524	66.9727	58.7892	57.4559	57.0752	70.8355	63.9077	70.7831	54.5738	51.8082	61.0291	59.378	55.2589	57.3255
'XLOC_001813'	'PI4KB'	17.0294	15.7043	15.5797	13.4054	12.5811	12.7194	16.4982	16.079	15.1822	12.2377	12.3651	12.1955	12.5956	12.1567	12.1398
'XLOC_001814'	'RFX5'	19.1311	20.5743	22.82	19.1624	19.2577	19.3414	19.3623	20.4161	19.567	20.0688	19.9626	21.8711	19.316	19.8301	20.195
'XLOC_001815'	'SELENBP1'	8.81879	9.0113	9.86393	13.1699	13.8444	13.5134	9.04193	9.79956	9.46812	15.2479	14.4906	18.6851	14.4388	13.6774	15.403
'XLOC_001816'	'POGZ'	20.4772	20.717	20.4152	21.1791	20.1452	22.1567	19.4762	18.7969	19.6275	19.7523	21.2562	17.3591	21.9296	20.9637	21.5403
'XLOC_001817'	'CELF3'	1.82124	2.06017	2.29449	6.55482	6.12569	6.09782	2.5001	1.76229	2.03277	7.25037	6.77034	7.73121	5.98083	6.00669	6.38092
'XLOC_001818'	'MRPL9'	49.4102	47.9389	46.6546	35.6044	34.5704	33.6653	46.224	44.8648	49.1002	33.5634	31.0757	33.3386	33.7689	33.7948	33.8325
'XLOC_001819'	'TDRKH'	6.6168	7.31494	7.35051	7.26649	7.35069	7.21113	6.12489	6.72593	6.44606	5.75696	6.22683	8.33391	6.65726	6.35758	6.9054
'XLOC_001824'	'THEM4'	2.09161	2.81871	2.6018	3.48997	3.7181	3.58787	2.31668	2.49859	2.67141	3.35779	3.06715	3.61024	3.19303	3.05485	3.35881
'XLOC_001825'	'S100A10'	0.81738	0.77362	0.439866	1.09478	0.746007	0.587839	0.389182	0.539933	0.395461	0.791857	0.384904	1.0645	0.620525	0.404689	0.541899
'XLOC_001826'	'S100A11'	2.68542	2.59972	1.90643	2.08376	2.18045	2.96303	2.26452	1.46965	1.42181	1.76412	1.75991	1.21231	1.39967	1.45426	2.18265
'XLOC_001832'	'FLG2'	0.0133797	0.00961776	0.0164652	0.017209	0.00819265	0.0178765	0.012823	0.0105687	0.0159979	0.0150124	0.0142734	0.0241649	0.00998143	0.0122446	0.0127369
'XLOC_001853'	'S100A4'	2.77628	4.11628	4.21131	7.08239	4.57953	5.08241	3.44533	5.14495	4.01681	4.71264	4.64277	10.1565	5.88187	5.16781	6.61673
'XLOC_001856'	'S100A16'	34.5597	31.7078	26.4825	19.3206	18.6427	17.9773	29.4519	26.7881	23.0994	17.3345	16.5588	19.6346	16.5813	17.9924	17.4418
'XLOC_001858'	'S100A13'	66.5051	77.7769	71.3436	73.3454	75.1424	73.4732	68.5943	75.927	71.7527	72.8486	69.2078	98.4248	81.326	77.1317	78.4556
'XLOC_001859'	'ILF2'	275.755	308.655	302.924	225.075	222.838	234.716	272.198	283.267	311	205.504	202.756	249.232	223.031	235.728	242.51
'XLOC_001860'	'GATAD2B'	6.9212	6.93908	6.46983	7.26212	6.95522	7.44388	6.20752	6.24169	6.90741	6.92837	7.03104	6.31164	7.37891	7.3775	7.253
'XLOC_001861'	'DENND4B'	11.7309	10.6574	12.2154	13.2769	12.8043	12.3728	12.0688	11.1654	10.8718	13.8936	13.0265	11.2694	12.6199	12.3816	12.57
'XLOC_001862'	'CRTC2'	10.7876	8.89295	9.97288	9.62315	10.3964	9.16641	12.1276	10.5981	10.4189	11.3496	10.442	9.70861	10.4467	10.6487	10.6777
'XLOC_001863'	'SLC39A1'	77.3406	75.0401	69.2874	74.1721	71.0811	66.2277	74.9677	77.1884	74.1297	69.9243	67.6908	72.2985	74.7151	72.1236	74.2873
'XLOC_001864'	'JTB'	45.6533	44.1441	43.495	44.2371	44.6226	41.1675	40.3389	41.7141	41.956	42.2687	40.2858	40.0806	40.2549	38.5175	38.2592
'XLOC_001865'	'RAB13'	58.7443	62.0722	66.4386	49.3053	47.2415	52.107	57.6211	58.0168	66.5495	46.5564	43.1525	64.0423	53.6669	51.436	56.0138
'XLOC_001867'	'TPM3'	165.894	157.596	155.964	128.142	134.069	137.475	161.133	150.021	157.559	121.409	126.46	133.52	139.691	144.994	143.742
'XLOC_001870'	'C1orf43'	111.708	107.267	100.685	108.293	116.282	105.218	106.899	106.964	108.802	107.245	111.397	110.183	112.909	111.943	110.897
'XLOC_001872'	'UBE2Q1'	31.7702	30.7385	30.9529	30.5623	31.4405	30.573	31.6787	30.0282	31.7033	30.6502	30.2416	30.8766	31.7896	30.615	32.9257
'XLOC_001873'	'ADAR'	49.6494	49.4822	44.8726	46.3638	44.274	44.9265	45.1208	46.255	48.6773	42.1656	42.7983	36.7674	46.5183	45.1081	44.5993
'XLOC_001874'	'KCNN3'	0.509702	0.56898	0.586077	0.65821	0.668173	0.606625	0.520437	0.575972	0.546349	0.477494	0.654944	0.711096	0.700969	0.606406	0.648614
'XLOC_001875'	'PMVK'	30.1228	30.5699	27.9046	26.6178	25.1432	22.0924	29.2467	29.0432	29.9981	24.562	23.3326	27.0433	27.4225	25.2762	23.0786
'XLOC_001876'	'PBXIP1'	14.5089	12.8729	14.5598	18.8468	17.85	17.6465	13.8479	14.1778	13.3792	17.9739	17.1456	21.4047	17.6143	16.4832	17.4592
'XLOC_001877'	'PYGO2'	31.393	29.6828	29.8918	30.12	27.8153	25.5023	32.5425	32.8845	32.0168	29.1834	27.2532	27.8347	28.9049	29.2006	27.8352
'XLOC_001878'	'SHC1'	66.0178	50.9364	54.3665	45.7959	50.6652	48.9263	66.2633	55.1813	52.2398	54.7893	56.5301	46.1797	50.8798	53.421	53.05
'XLOC_001879'	'DCST2'	0.0419691	0.111326	0.1235	0.162966	0.172261	0.251087	0.0595992	0.174459	0.0494344	0.221361	0.275469	0.390603	0.156796	0.17174	0.127373
'XLOC_001880'	'LOC100505666'	1.65985	1.68565	1.99429	1.7716	1.35506	1.77329	2.18563	2.0214	1.75273	2.26467	1.68383	3.07067	2.40558	1.92346	1.43813
'XLOC_001881'	'DPM3'	41.8391	49.2204	44.4462	50.0642	42.3987	34.9995	36.4751	49.6279	47.7259	40.2952	36.4329	51.0258	40.3996	38.3833	42.2559
'XLOC_001882'	'KRTCAP2'	102.464	105.445	100.08	98.2111	114.013	93.3856	108.472	106.32	101.459	107.106	96.0171	97.0396	100.869	93.0875	95.0102
'XLOC_001883'	'MUC1'	2.88382	2.90182	3.2041	7.10973	7.19366	8.39403	3.34203	3.23816	2.18617	11.657	8.3897	7.86701	6.5757	6.68144	8.68721
'XLOC_001884'	'THBS3'	5.69523	6.41899	8.84933	11.4117	11.1124	12.6726	6.99484	8.01381	6.93265	13.2861	13.5894	14.7776	11.0834	11.077	13.0392
'XLOC_001885'	'GBAP1'	2.22188	2.69969	3.68895	2.63422	3.40212	3.42398	3.475	2.65782	2.66919	3.61416	3.73253	3.35434	2.92492	2.92717	3.55851
'XLOC_001886'	'GBA'	8.58886	8.99569	9.27907	8.92014	8.25042	8.7748	9.52894	9.228	9.32341	8.63862	7.80844	7.35928	8.57232	8.83383	8.20876
'XLOC_001887'	'FAM189B'	27.0394	24.3972	25.9151	31.5023	29.3604	25.8479	28.9618	27.4145	26.2446	32.8308	29.4008	27.2477	28.6022	26.4449	27.5752
'XLOC_001888'	'SCAMP3'	49.8995	41.7369	39.7329	37.8007	37.3813	33.4959	46.3704	40.7054	41.405	37.8877	35.3633	32.0273	36.8493	33.4415	34.6139
'XLOC_001889'	'CLK2'	20.8917	18.6076	24.988	20.2551	22.3645	22.8371	23.0775	21.3444	22.032	25.1625	22.8033	21.8499	22.5857	21.0876	23.405
'XLOC_001890'	'PKLR'	0.330483	0.513268	0.812568	0.71378	0.936207	0.786823	0.608267	0.778001	0.667635	1.21969	0.735913	0.911466	0.72793	0.767847	0.90224
'XLOC_001891'	'RUSC1-AS1'	40.3966	32.1252	34.6406	28.3304	29.6981	25.6185	40.3372	36.5273	33.3139	26.9282	27.345	25.2704	25.9368	20.6599	22.9086
'XLOC_001892'	'ASH1L'	4.11451	4.26211	3.25965	14.1178	3.59291	4.17421	3.03763	20.4605	3.7866	9.55547	3.81665	2.67972	4.39548	3.9782	3.99147
'XLOC_001893'	'YY1AP1'	15.3779	15.3062	16.0631	13.521	12.8071	14.3742	17.2277	15.8918	18.0323	13.7399	12.6857	13.8209	12.5613	13.4441	13.7781
'XLOC_001894'	'GON4L'	6.02391	5.684	6.22599	6.07572	5.82255	6.70138	5.26814	5.66215	5.71668	6.0535	5.88976	5.76583	6.54719	6.60112	6.73449
'XLOC_001895'	'RIT1'	13.8169	15.6604	14.6801	13.9841	16.1278	16.6244	14.5196	14.8393	14.2819	15.07	16.0094	17.0569	15.0558	15.6665	16.5583
'XLOC_001896'	'KIAA0907'	16.641	17.0507	20.5674	15.5907	17.2736	20.1779	19.9675	20.8801	20.0943	20.4045	19.7847	19.4097	17.755	19.4158	21.8381
'XLOC_001899'	'ARHGEF2'	21.6416	18.0844	18.3507	29.7221	29.9336	29.1367	21.0311	19.5976	20.2517	30.54	27.3672	26.5568	28.4703	28.0817	29.6654
'XLOC_001900'	'SSR2'	227.993	227.166	208.242	194.852	194.291	186.274	205.994	212.137	209.727	174.151	171.412	211.895	190.015	189.666	185.299
'XLOC_001901'	'UBQLN4'	37.3674	36.2421	35.8777	33.3244	32.0885	30.4575	38.2882	37.3745	37.9901	33.1603	31.3263	30.3382	33.4086	31.874	32.6422
'XLOC_001902'	'MEX3A'	39.6002	36.6621	37.9655	43.3029	41.4532	41.2107	40.3293	37.7797	39.2591	43.2033	42.4126	43.2256	46.2462	42.9878	43.3143
'XLOC_001903'	'PAQR6'	1.94552	1.63242	3.26376	2.69171	3.81637	4.06267	2.76105	2.81696	2.06305	5.06027	5.4047	5.43547	4.22511	4.1668	4.98328
'XLOC_001904'	'SMG5'	35.2155	31.7483	35.2869	31.6551	31.8608	31.7874	36.9129	35.1953	35.7994	34.8506	33.8198	29.0993	32.6991	31.5188	34.0132
'XLOC_001905'	'C1orf85'	3.07306	2.17339	2.22897	2.76818	2.32229	2.51739	2.49418	2.45896	2.39445	2.45495	2.63622	1.98804	2.91727	3.0468	2.42699
'XLOC_001907'	'CCT3'	211.894	206.587	209.55	178.545	175.551	184.372	196.995	193.663	218.216	160.757	154.938	173.79	168.603	166.998	177.142
'XLOC_001910'	'MEF2D'	2.37266	2.51483	2.49223	5.01259	5.09861	4.38991	2.88531	2.64881	2.43897	4.9439	4.60756	4.5422	4.50182	4.80323	4.72816
'XLOC_001911'	'IQGAP3'	7.42637	6.87689	8.66743	6.73982	7.11764	7.23223	7.57901	7.51405	7.02095	7.09133	6.43841	6.4904	6.60597	6.1225	7.12456
'XLOC_001912'	'GPATCH4'	20.2561	20.9156	23.738	14.1708	13.4167	16.4558	23.168	20.7545	27.5025	14.6418	14.6779	13.7018	16.7477	17.318	19.1827
'XLOC_001913'	'NES'	269.826	255.917	310.427	184.23	184.202	178.311	246.81	278.135	266.627	187.124	177.892	180.231	219.623	195.441	203.548
'XLOC_001914'	'CRABP2'	19.0262	38.6165	33.3143	85.3609	83.8134	73.4706	26.1732	38.6457	37.4173	93.3797	75.0745	127.459	89.3646	85.6804	94.8376
'XLOC_001915'	'ISG20L2'	21.5781	20.5721	21.3913	23.0335	20.9836	21.9999	22.6514	21.1615	23.2536	20.5931	20.5415	23.2327	23.2396	22.7022	23.8434
'XLOC_001916'	'MRPL24'	36.9952	32.651	32.3814	24.0286	24.1357	25.687	33.9187	31.1673	33.3589	24.6365	21.2606	27.1051	25.6304	23.2821	23.897
'XLOC_001917'	'HDGF'	237.149	237.509	241.865	188.412	170.428	173.338	238.158	227.828	250.488	172.495	157.877	179.287	190.267	179.172	185.095
'XLOC_001920'	'ARHGEF11'	8.22202	7.15101	7.59996	7.49526	7.38964	6.88776	7.84248	7.44328	8.32245	7.10212	6.88772	5.88979	7.94134	7.387	7.37957
'XLOC_001923'	'ETV3'	6.22595	5.24506	4.7423	5.5709	5.25874	4.99777	5.33744	4.83131	5.1434	5.19569	5.46942	4.24462	5.89622	5.57041	5.2765
'XLOC_001942'	'AIM2'	2.53917	2.83213	2.78311	2.47877	2.13044	2.99988	1.84836	2.53711	2.75263	2.30813	2.66494	2.54664	2.41814	2.41642	2.92908
'XLOC_001943'	'LOC100131825'	1.14513	1.49424	1.19953	2.33483	2.36739	2.09774	1.37218	1.28324	1.18101	2.04774	1.85866	3.16106	2.21564	2.4251	2.42339
'XLOC_001948'	'CCDC19'	0.134134	0.0501176	0.0655217	0.147166	0.117879	0.0937903	0.0365312	0.0798496	0.0703038	0.117174	0.00900209	0.147875	0.108767	0.12312	0.0245965
'XLOC_001949'	'TAGLN2'	24.6658	20.2641	17.5517	26.2096	25.297	23.93	19.3285	17.844	16.7987	22.7539	21.186	33.2898	27.1447	24.589	26.1842
'XLOC_001950'	'IGSF9'	5.37532	4.93424	5.75425	7.55904	6.54932	6.52775	5.50355	5.52329	5.02316	7.50376	6.62662	7.93122	7.14935	6.42449	6.60116
'XLOC_001952'	'PIGM'	6.64343	6.86194	7.08238	6.33612	6.47001	6.63051	5.98745	6.94623	7.21838	6.71184	7.55005	6.56421	7.322	8.02147	7.00436
'XLOC_001953'	'KCNJ10'	0.015517	0.0157561	0.00850203	0.0571829	0.0249637	0.0524682	0.00743856	0.0440658	0.0338921	0.0444787	0.0502472	0.239246	0.0594939	0.0834521	0.0903542
'XLOC_001954'	'IGSF8'	14.8575	11.8368	10.8271	16.4405	16.3179	13.3822	13.4389	11.2496	11.7961	16.0542	15.0437	20.3488	16.3159	14.5234	15.4988
'XLOC_001955'	'DCAF8'	16.0684	17.0916	21.6351	16.0436	18.2647	19.3652	19.3367	20.0192	20.2562	19.8083	20.5299	20.2508	18.0547	19.6205	20.5066
'XLOC_001956'	'PEX19'	35.3245	37.98	35.4783	31.8653	31.8456	32.2693	34.879	35.442	37.2917	28.6521	29.4345	33.8891	31.4617	32.7985	31.6423
'XLOC_001957'	'COPA'	39.13	38.4264	35.6584	43.5329	44.3747	45.3655	32.4584	34.9296	33.7225	39.8867	41.4664	40.2573	44.6567	44.3197	44.4634
'XLOC_001959'	'CD84'	0.125013	0.10412	0.135222	0.113059	0.131695	0.140816	0.115732	0.108424	0.105056	0.129039	0.154323	0.136901	0.169031	0.185431	0.2364
'XLOC_001964'	'ITLN2'	0.230747	0.144692	0.273376	0.393835	0.326397	0.416328	0.330994	0.187587	0.163527	0.250657	0.395705	0.356045	0.271889	0.375915	0.552834
'XLOC_001965'	'F11R'	4.72867	5.1988	5.60058	4.0338	4.18938	4.2189	4.52027	5.16737	4.77811	3.75085	3.7041	5.62584	3.72389	3.84774	4.12443
'XLOC_001967'	'USF1'	25.3505	23.6101	27.2741	18.2757	19.027	19.3199	23.6304	25.0667	27.303	19.7712	19.0409	19.8883	20.0737	19.5511	20.0503
'XLOC_001968'	'ARHGAP30'	0.169492	0.149075	0.164424	0.125198	0.0878785	0.183604	0.118889	0.150615	0.0961741	0.0902077	0.138419	0.11658	0.109338	0.0638325	0.0901365
'XLOC_001969'	'PVRL4'	0.103766	0.100103	0.0939833	0.0481379	0.0597738	0.0439851	0.0496254	0.0513555	0.0770438	0.0668177	0.0813569	0.0594255	0.0870457	0.0541249	0.0732613
'XLOC_001970'	'PFDN2'	111.293	105.608	112.039	104.075	102.397	102.608	103.904	95.9573	116.403	98.4399	89.3367	118.149	103.585	102.854	107.685
'XLOC_001971'	'DEDD'	17.294	18.4714	18.4255	13.9432	14.5274	15.648	19.3213	18.9093	19.472	15.0211	14.6551	14.2368	14.7561	14.6908	14.6905
'XLOC_001972'	'B4GALT3'	20.6478	18.377	17.6107	18.9699	18.2328	15.3068	19.5419	18.0023	18.3818	16.9977	16.315	17.8466	18.3977	16.7442	16.4003
'XLOC_001973'	'ADAMTS4'	0.278539	0.171682	0.222679	0.619288	0.464748	0.437399	0.210136	0.23981	0.197932	0.510891	0.442139	0.802512	0.527587	0.392397	0.44177
'XLOC_001975'	'NR1I3'	1.95837	2.16166	2.28416	2.77487	1.73953	1.79916	2.02102	2.2673	1.80617	1.87318	1.65501	2.22539	2.29373	2.1068	1.83417
'XLOC_001976'	'MPZ'	0.152935	0.138182	0.172125	0.140427	0.364873	0.287088	0.218237	0.11367	0.148402	0.293756	0.205256	0.310615	0.219444	0.359713	0.423563
'XLOC_001977'	'C1orf192'	4.10637	3.26066	2.8782	3.69094	3.09425	3.83027	3.59246	3.14184	3.98949	4.14376	3.50489	3.8231	4.71026	4.24059	4.17983
'XLOC_001981'	'OLFML2B'	2.79693	2.70097	2.91903	4.21299	3.53195	3.30852	2.42725	3.22125	3.09922	3.76591	3.45164	4.31599	4.15011	3.31046	3.45305
'XLOC_001985'	'RGS5'	45.5311	40.6351	44.8116	22.49	23.7928	27.3745	44.6832	50.1577	43.1445	23.702	29.2919	15.9724	25.15	27.8826	28.418
'XLOC_001990'	'ALDH9A1'	30.0116	30.5341	31.3967	23.5577	24.1692	24.8335	29.3324	30.5908	31.8854	22.5026	23.067	22.939	23.2349	24.6345	25.6439
'XLOC_001991'	'TMCO1'	19.6578	23.0521	22.0836	17.4444	18.8595	19.0373	19.2283	21.9103	22.8617	15.7641	18.6209	19.2188	18.1317	20.9313	21.1484
'XLOC_001994'	'TADA1'	24.0507	27.0748	26.3065	25.4214	26.4437	23.9976	22.9817	25.1024	25.8132	21.679	21.8653	24.0911	22.5023	24.4026	23.0593
'XLOC_001995'	'ILDR2'	13.6225	14.5475	14.4461	18.7252	17.6445	17.696	14.6475	16.6441	17.3021	17.942	17.7334	18.3504	21.4859	21.1298	20.1312
'XLOC_001996'	'GPA33'	0.272607	0.158192	0.182357	0.117783	0.121464	0.207119	0.227775	0.157677	0.122126	0.082763	0.130836	0.0808403	0.115795	0.154147	0.140387
'XLOC_001997'	'CD247'	0.0557672	0.0826627	0.057945	0.142764	0.128452	0.150889	0.053183	0.0927623	0.139681	0.180018	0.257352	0.172815	0.158235	0.192702	0.16728
'XLOC_001998'	'CREG1'	13.8485	16.6632	15.9397	25.0798	26.2423	26.0463	16.1037	16.4075	15.4886	26.3436	26.7685	39.5514	23.8459	23.1414	26.1531
'XLOC_002000'	'MPC2'	12.0368	14.0567	13.1764	10.819	10.9924	10.7891	11.7699	13.4199	12.2623	9.53442	10.5034	12.2699	10.4214	10.8649	10.7935
'XLOC_002001'	'GPR161'	12.9764	13.7046	13.1032	11.6323	10.9216	11.2741	14.0822	13.8765	15.0036	11.3175	12.0814	10.0272	12.3165	11.9736	11.7149
'XLOC_002002'	'ANKRD36BP1'	4.1874	3.76216	3.65923	4.55144	3.66616	5.21521	2.92767	3.85459	4.39548	3.26634	3.80863	2.98458	4.29484	3.84457	4.77987
'XLOC_002006'	'NME7'	18.3195	22.0024	21.1898	17.3466	18.5667	19.6964	19.5689	20.1363	21.8729	16.3244	15.9786	21.3187	15.73	17.9391	18.7396
'XLOC_002007'	'C1orf114'	3.69733	4.87298	5.58229	5.20737	5.04492	7.0621	4.40572	4.44358	5.66327	5.30994	5.67875	6.50221	5.41836	5.71072	6.75207
'XLOC_002008'	'SLC19A2'	9.13196	9.45223	9.9016	7.99857	9.60959	8.84089	9.60359	10.4799	10.0552	8.88767	10.1465	9.51734	9.5067	10.8807	10.2776
'XLOC_002009'	'F5'	0.0905049	0.100566	0.0852294	0.0942013	0.0959111	0.105076	0.0715447	0.0835652	0.0661882	0.084019	0.137212	0.0760606	0.100698	0.104284	0.102896
'XLOC_002013'	'METTL18'	7.27988	8.70639	8.45194	7.1092	7.23328	7.12376	7.67648	8.16832	8.32128	5.72149	6.2541	6.71037	6.41819	5.90724	6.43144
'XLOC_002014'	'SCYL3'	3.69731	4.12851	4.85052	4.29218	4.5525	4.9748	4.50369	4.06061	4.16597	4.17613	4.44811	3.98293	4.35721	4.56436	4.72705
'XLOC_002015'	'KIFAP3'	9.26497	10.4478	9.71019	10.4169	10.0698	10.4737	8.75517	8.88082	9.92601	8.9305	9.43979	11.6437	8.63743	9.42142	10.4813
'XLOC_002020'	'VAMP4'	4.37658	4.65214	5.29159	3.98365	4.83263	4.97226	4.18974	4.89086	4.73043	3.93546	4.67509	5.40282	4.45325	4.86582	5.06355
'XLOC_002021'	'DNM3OS'	0.00711584	0.0099683	0.0141848	0.00980027	0.018264	0.0161763	0.00694702	0.00242357	0.00324847	0.0160557	0.0314348	0.00838968	0.0058713	0.0172311	0.00603736
'XLOC_002022'	'PIGC'	23.7286	25.5776	24.8911	24.3793	27.1684	24.7152	23.9476	23.3977	25.7495	21.9556	22.3521	24.1499	23.2801	24.4857	25.8645
'XLOC_002024'	'TNFSF4'	0.161315	0.170931	0.210621	0.14334	0.262148	0.23693	0.144481	0.218805	0.207667	0.218227	0.214627	0.298028	0.164871	0.209729	0.22289
'XLOC_002025'	'LOC100506023'	0.135054	0.169272	0.135237	0.135745	0.120963	0.169756	0.170612	0.186703	0.136592	0.128677	0.151384	0.18144	0.174751	0.173261	0.198613
'XLOC_002027'	'ANKRD45'	2.57927	2.55137	2.23517	3.17653	3.04085	3.24752	2.65627	3.04125	2.9123	3.22152	3.06787	3.29055	3.11234	3.64769	3.06474
'XLOC_002028'	'CENPL'	8.24277	7.57972	7.25918	5.92855	5.97573	6.57194	7.34485	8.57132	8.57753	5.63969	7.01635	5.4571	6.14716	6.4902	6.53582
'XLOC_002029'	'GAS5'	159.944	175.091	186.733	184.069	224.056	228.855	138.757	158.061	155.977	189.622	189.518	228.905	184.375	229.18	221.7
'XLOC_002031'	'SNORD47'	1390.85	1190.64	2213.6	1247.55	1425.61	2646.01	2060.29	1459.7	1437.04	2564.77	1946.05	1848.77	1162.11	1771.27	2061.88
'XLOC_002032'	'SNORD80'	1807.94	1556.12	2123.09	1478.5	1836.53	2005.45	2616.94	2008.59	2121.68	1348.58	1862.58	1265.18	2695.32	1233.65	1761.85
'XLOC_002033'	'SNORD79'	657.943	467.1	987.214	503.02	300.445	872.65	848.76	769.313	642.446	929.608	1060.22	769.146	383.404	724.835	617.04
'XLOC_002037'	'SNORD76'	402.151	596.343	672.106	581.305	443.294	517.39	445.518	543.366	669.796	739.309	980.404	863.963	522.74	590.671	820.559
'XLOC_002040'	'SERPINC1'	0.0820894	0.279664	0.136295	0.139391	0.126103	0.157826	0.181664	0.238515	0.128739	0.0953015	0.205515	0.0784322	0.0603864	0.123978	0.0695553
'XLOC_002041'	'RC3H1'	3.67566	3.86759	3.06694	3.07839	3.16354	3.30635	2.76064	3.26068	3.40388	2.74683	3.46233	2.0903	3.38358	3.31403	2.84317
'XLOC_002042'	'MRPS14'	17.555	19.275	21.101	16.2189	18.4166	18.6754	17.3984	19.6336	20.2896	16.4125	17.443	20.3573	16.5245	18.336	19.303
'XLOC_002045'	'RFWD2'	28.171	29.9542	27.847	22.2703	23.6205	22.7863	25.6606	26.5715	29.3891	19.8091	21.344	21.7037	20.8586	20.9478	21.7657
'XLOC_002047'	'ASTN1'	1.00164	1.23556	1.13417	1.5707	1.40107	1.33527	1.02096	0.988142	1.23398	1.25465	1.19285	1.64532	1.45273	1.40662	1.37184
'XLOC_002049'	'SEC16B'	0.201618	0.126706	0.125224	0.177739	0.155792	0.199714	0.181966	0.139399	0.0836735	0.186176	0.220418	0.257856	0.171033	0.201904	0.20129
'XLOC_002051'	'RASAL2-AS1'	0.747673	0.80239	0.596122	0.456353	0.650627	0.613972	0.662752	0.654756	0.603908	0.582373	0.562115	0.49804	0.520809	0.466281	0.524576
'XLOC_002052'	'ANGPTL1'	0.305353	0.0802554	0.127034	0.0731698	0.0618893	0.18852	0.204053	0.128788	0.175576	0.137763	0.150393	0.100946	0.154636	0.155111	0.125475
'XLOC_002053'	'ABL2'	6.1502	5.84948	4.812	4.88097	4.7791	5.10923	4.35835	4.76515	5.03416	4.05884	4.69662	3.62683	5.23684	5.1269	4.61078
'XLOC_002055'	'TOR1AIP2'	7.64963	8.66609	8.21018	7.81373	8.32842	9.01842	8.25073	8.96474	9.2681	8.49416	9.50293	8.35465	9.18104	10.1036	9.72152
'XLOC_002056'	'LOC100527964'	1.00854	1.03364	1.67938	1.20942	1.38667	1.88839	1.04097	1.21592	1.1811	1.60024	1.69088	1.11057	1.14833	1.04802	1.34032
'XLOC_002057'	'ACBD6'	32.2551	31.1597	30.9818	28.1735	28.4187	27.1798	32.8667	31.5314	32.1271	27.8731	24.7506	31.8767	26.6349	24.0601	25.9427
'XLOC_002059'	'STX6'	12.8787	12.742	13.1048	12.3114	12.9939	12.6778	12.9544	13.5439	14.2587	12.7107	13.5352	14.2329	13.2034	14.616	13.6273
'XLOC_002061'	'GLUL'	86.892	91.2366	91.9947	89.5937	91.5313	87.9521	94.2722	95.1339	100.152	88.7845	90.3358	116.333	98.8079	102.637	99.7934
'XLOC_002062'	'TEDDM1'	0.0198478	0.00800388	0.0354901	0.00910185	0.0157145	0.0155539	0.019025	0.0124348	0.0337868	0.0087322	0.0106185	0.0215597	0.0152701	0.0126263	0.0269456
'XLOC_002063'	'RNASEL'	0.72474	0.646297	0.621923	0.740192	0.915689	0.837113	0.499858	0.668927	0.655996	0.611461	0.785627	1.10065	0.800043	0.750892	0.780516
'XLOC_002064'	'RGS16'	0.766502	1.59766	1.54417	3.46273	3.28863	2.98424	1.03404	1.66917	1.10448	3.38851	2.95642	8.20115	4.18204	3.78958	4.06283
'XLOC_002065'	'RGS8'	0.231939	0.382744	0.248846	0.520838	0.858065	0.533108	0.273397	0.275499	0.126532	0.517328	0.447596	1.42816	0.558607	0.680528	0.59848
'XLOC_002067'	'NMNAT2'	2.62777	2.57947	2.57853	8.73502	8.63472	8.34399	2.33711	2.04096	2.56673	7.87478	8.09752	9.75782	8.64342	8.43402	8.93756
'XLOC_002068'	'SMG7-AS1'	0.37612	0.413254	0.521549	0.375742	0.327056	0.403014	0.465976	0.324177	0.492936	0.449656	0.555179	0.354745	0.602111	0.488624	0.590303
'XLOC_002070'	'ARPC5'	114.524	117.469	110.04	83.5449	88.9435	90.1496	112.88	118.704	115.252	82.7712	93.2923	96.5208	86.4592	93.7816	88.9589
'XLOC_002072'	'GLT25D2'	5.36869	5.09765	5.40969	2.7551	2.62383	2.8634	4.49717	4.91264	4.27847	2.38256	2.604	2.85579	2.60825	2.45604	2.70139
'XLOC_002073'	'EDEM3'	8.47032	8.6695	8.36821	6.46914	6.84056	7.70397	8.46193	9.20489	9.67301	6.68544	7	7.76107	7.14663	8.27794	8.36734
'XLOC_002074'	'FAM129A'	0.775595	0.70487	0.67602	2.95706	3.31393	3.45005	0.594317	0.690745	0.571098	2.9217	2.75388	1.69328	3.01698	3.17314	3.68263
'XLOC_002075'	'TRMT1L'	8.4054	9.62654	9.44455	6.07609	6.93698	7.81816	8.79408	9.52516	10.019	6.3672	6.52566	7.37484	6.98641	7.36147	7.68319
'XLOC_002076'	'IVNS1ABP'	53.9393	64.2117	66.1572	45.9627	48.4806	52.3696	62.5386	67.9177	66.9473	48.4823	53.9281	62.9566	50.0183	57.2266	56.8303
'XLOC_002079'	'TPR'	21.2021	22.2977	25.8191	20.3723	22.0742	26.3966	19.2651	21.9985	22.8325	20.2429	22.8709	20.729	23.998	24.8826	27.2827
'XLOC_002082'	'FAM5C'	0.0592505	0.00606175	0.0274706	0.0749308	0.0711964	0.0362615	0.0141721	0.0186937	0.00649444	0.0325128	0.0240964	0.0500447	0.0393135	0.0758267	0.0415803
'XLOC_002083'	'UCHL5'	21.7679	24.6444	25.1383	19.6416	21.8926	23.9013	21.933	23.707	25.1886	19.8414	23.0955	23.6477	22.202	25.93	24.9729
'XLOC_002084'	'GLRX2'	19.353	19.647	20.1573	16.5372	17.5345	15.8145	23.6399	18.2811	20.9876	13.7515	13.8497	14.2756	13.2375	15.4276	15.0515
'XLOC_002085'	'B3GALT2'	10.3228	9.01262	10.3547	2.86175	2.62042	3.5408	8.99309	9.02282	9.15662	2.35165	2.87181	1.89334	2.12762	2.20994	2.38819
'XLOC_002086'	'KCNT2'	1.92955	2.13134	2.43166	2.39173	2.77084	3.62368	1.77792	2.15289	2.16941	2.40862	2.91835	2.7448	2.59851	2.97913	2.91754
'XLOC_002089'	'ASPM'	13.1075	14.3252	15.0236	10.6976	11.6225	13.7468	11.2871	14.0624	14.7715	9.48456	11.6908	9.92892	12.2104	11.8307	12.0944
'XLOC_002090'	'ZBTB41'	3.67225	4.49469	4.07504	4.0734	4.72314	4.93542	3.96063	4.61339	4.36599	4.06813	5.03819	4.73284	4.95482	5.37094	5.14151
'XLOC_002091'	'DENND1B'	1.12171	1.13746	1.09659	1.10805	1.13526	1.16411	1.27149	1.12606	1.5016	0.912392	1.10374	1.08218	0.978201	1.13404	1.1638
'XLOC_002097'	'ZNF281'	16.7554	17.5052	17.5343	16.1607	17.5071	17.6517	15.3423	15.6735	17.3778	15.0011	17.1858	15.4441	17.2433	17.7144	18.2245
'XLOC_002098'	'KIF14'	9.5836	9.47211	10.4319	6.65435	7.00222	7.63088	9.26218	9.74569	10.7324	6.22859	7.35844	7.14508	7.03446	7.33918	7.27845
'XLOC_002099'	'DDX59'	6.77964	7.41734	7.10902	5.11462	5.74722	6.22015	6.71058	6.67315	6.92901	5.19149	6.11725	6.07211	5.43094	5.39017	5.47067
'XLOC_002100'	'KIF21B'	6.84263	6.22822	5.73901	11.7942	10.0454	9.20338	6.24897	5.90846	6.35047	10.2338	9.2541	11.1242	10.9419	9.41414	9.57864
'XLOC_002103'	'TMEM9'	57.3238	55.7952	52.569	68.338	67.2655	62.2833	49.8493	53.1824	50.3343	64.1687	61.9288	74.7457	62.5548	62.5794	59.0857
'XLOC_002104'	'TNNT2'	0.190073	0.305295	0.480082	0.271249	0.170232	0.324357	0.333957	0.440566	0.373381	0.267536	0.301967	0.379096	0.350289	0.270464	0.316545
'XLOC_002106'	'TNNI1'	0.00670124	0.0474792	0.0705855	0.105399	0.0720067	0.0980782	0.0127461	0.0608011	0.038568	0.0868831	0.107729	0.21704	0.101446	0.123615	0.116327
'XLOC_002107'	'PHLDA3'	76.6295	62.8468	60.8376	61.0309	51.4697	46.3122	70.5375	64.327	61.5348	54.5918	45.6588	41.115	47.5205	41.4009	42.5091
'XLOC_002108'	'CSRP1'	39.6539	32.3808	31.2704	44.2385	42.0189	39.9565	33.5106	29.9278	26.6632	37.0938	36.2612	31.4209	42.1729	40.2611	42.1578
'XLOC_002110'	'LMOD1'	0.130947	0.102905	0.213915	0.246235	0.298864	0.286111	0.0746616	0.220066	0.0951213	0.220607	0.180982	0.610489	0.328781	0.241083	0.391925
'XLOC_002111'	'ARL8A'	25.0201	22.2572	22.4596	30.2243	29.3354	27.5928	25.4053	23.6538	22.3529	31.4216	27.2431	28.2153	28.6256	26.0249	27.3895
'XLOC_002113'	'UBE2T'	76.233	75.1843	74.72	73.89	72.4119	72.6998	75.5995	70.2554	78.0272	65.1843	66.3596	75.3653	66.4174	65.7024	70.1405
'XLOC_002114'	'SYT2'	1.9554	3.08723	2.82978	2.38885	2.34442	2.11137	2.45927	2.8853	3.26381	2.356	2.40858	2.34233	2.64099	2.34265	2.46971
'XLOC_002115'	'KDM5B'	36.4398	38.5148	35.2506	45.2706	45.376	47.9408	31.1688	34.8319	35.3083	41.9637	43.7468	41.5078	45.0351	44.9239	46.826
'XLOC_002116'	'RABIF'	8.06258	7.77937	7.56644	7.10149	7.30236	7.23533	7.57564	7.50459	7.71002	7.05024	7.56945	6.63959	6.96557	8.27814	7.8606
'XLOC_002117'	'KLHL12'	16.5272	19.5102	20.1672	18.2057	19.0877	19.5677	17.8649	18.6976	18.5672	17.2679	17.5879	20.1125	17.893	19.425	18.8289
'XLOC_002118'	'ADIPOR1'	40.2169	38.3231	35.4704	39.2404	37.9407	37.8951	38.2974	37.4863	37.2263	36.4199	36.0318	38.1068	38.8141	37.143	38.0219
'XLOC_002119'	'CYB5R1'	7.7831	8.94193	9.27865	9.98264	10.888	11.1542	8.91983	9.69202	8.93081	10.3377	9.95711	11.6091	10.1661	10.037	10.0532
'XLOC_002120'	'LOC401980'	0.142764	0.047771	0.121709	0.0217902	0.0755361	0.0944704	0.272416	0.0892531	0.102965	0.052102	0.0756471	0.0264252	0.045083	0.0885823	0.0648732
'XLOC_002123'	'CHI3L1'	0.0496275	0.0270393	0.0339075	0.0801965	0.0562186	0.0352218	0.0235496	0.051733	0.0609613	0.0849328	0.094212	0.151976	0.0882101	0.0777064	0.116604
'XLOC_002125'	'LOC730227'	0.0524078	0.0701704	0.0684895	0.176885	0.0974914	0.0623171	0.0836804	0.0933136	0.10398	0.0612852	0.102693	0.119004	0.0463619	0.0433334	0.0643267
'XLOC_002128'	'ETNK2'	4.72736	5.1927	4.94625	8.16731	7.96209	6.65257	4.93521	5.13673	5.10877	7.22074	6.61059	10.6086	7.18421	6.54644	6.40719
'XLOC_002132'	'PLEKHA6'	4.25404	3.57592	3.8362	3.2978	3.09498	3.2983	4.26632	3.76775	3.68345	3.39217	3.36049	3.29415	3.20932	2.88856	2.92737
'XLOC_002134'	'PPP1R15B'	18.6744	19.5576	18.3612	21.1453	21.9884	21.6503	17.4858	18.4776	19.2187	20.5483	21.4499	21.6628	20.9853	21.8923	21.7288
'XLOC_002135'	'PIK3C2B'	14.0692	15.9454	13.8462	11.8711	9.94583	9.60705	12.4242	13.6293	14.9855	9.88898	9.24866	8.72555	11.2455	10.0627	9.63385
'XLOC_002136'	'LRRN2'	1.57869	1.37219	1.26719	3.10971	2.3602	2.30374	1.51559	1.50352	1.28443	2.74001	1.90531	3.74888	2.38443	2.20138	2.21694
'XLOC_002137'	'TMEM81'	1.81987	1.74624	1.84032	1.76692	1.88931	2.0347	1.42153	1.8791	1.59379	1.68685	1.64554	1.91679	1.67634	2.0682	1.3692
'XLOC_002138'	'RBBP5'	11.2882	11.0879	10.4363	10.0505	10.3319	10.7924	10.5043	11.551	11.4152	9.55512	10.2416	9.53287	10.7351	11.5222	11.2301
'XLOC_002139'	'DSTYK'	4.4281	4.7547	4.12868	4.59218	4.13627	4.60477	3.95217	4.46273	4.96985	4.59014	4.75935	3.79611	4.88007	4.77228	4.78959
'XLOC_002140'	'NUAK2'	34.3281	29.9838	29.2573	43.9996	37.4755	36.319	36.022	33.1878	32.2752	44.7019	40.557	37.8835	34.6883	34.1575	34.2239
'XLOC_002141'	'KLHDC8A'	7.13177	9.68549	8.80453	11.836	10.7073	9.34548	9.97867	9.45284	11.1451	10.2645	8.72403	18.8912	11.5158	10.2036	11.1297
'XLOC_002142'	'LEMD1'	0.902841	0.862591	0.877365	1.53927	1.45786	1.85705	0.907374	0.812736	1.14885	1.15779	1.42029	3.04385	1.93567	1.47841	1.82335
'XLOC_002144'	'LOC284578'	0.0427582	0.0472092	0.0157743	0.00971149	0.0898099	0.026323	0.0413618	0.0638927	0.0367465	0.0478467	0.0512956	0.0158909	0.0352229	0.0480771	0.0160562
'XLOC_002145'	'ELK4'	2.7784	2.59095	2.97325	2.53481	3.02985	3.21686	2.95867	2.85206	2.95239	3.05377	3.45723	2.76975	3.1115	3.14042	3.0783
'XLOC_002146'	'SLC45A3'	3.83784	3.37591	3.13176	5.58763	5.6398	4.58182	3.56592	3.78621	3.48566	6.91352	5.50195	7.47785	6.44492	6.1125	6.01011
'XLOC_002147'	'NUCKS1'	203.02	230.868	212.672	173.099	175.626	179.465	203.097	220.728	229.482	154.622	177.145	169.189	185.155	196.828	182.428
'XLOC_002148'	'RAB7L1'	1.40261	1.84522	1.67728	3.79997	4.20466	3.86867	1.44612	1.87416	1.65079	3.30159	3.00706	6.13374	3.94443	3.57419	3.83212
'XLOC_002149'	'SLC41A1'	5.50688	5.24261	5.61236	6.13859	6.45754	6.30559	6.78107	6.35342	6.31107	6.94191	7.07352	7.06874	7.00214	7.20794	7.32107
'XLOC_002153'	'EIF2D'	16.6769	16.9601	17.5535	12.3286	12.5574	12.841	16.5582	16.7357	17.4606	11.2641	11.3517	14.3939	11.7656	11.6654	12.0841
'XLOC_002154'	'IL10'	0.196971	0.0786917	0.257527	0.0650807	0.110645	0.237689	0.107927	0.113182	0.123185	0.173294	0.117698	0.146509	0.15797	0.154306	0.269778
'XLOC_002156'	'PIGR'	0.0590638	0.0573573	0.0638001	0.0956413	0.0297434	0.0842342	0.0560284	0.0499054	0.0363576	0.0717112	0.0515703	0.0432991	0.0622974	0.0511983	0.05791
'XLOC_002158'	'C1orf116'	0.0146345	0.0223244	0.0173982	0.0369924	0.0110287	0.0193263	0.00692582	0.0150468	0.0216584	0.00953779	0.0110235	0.00260997	0.00813841	0.012458	0.00462219
'XLOC_002159'	'YOD1'	6.54135	7.22889	6.83685	6.92901	7.55778	7.66083	6.76478	6.66839	7.21789	6.97528	8.45451	6.77208	7.23804	8.47375	7.5065
'XLOC_002162'	'CD34'	1.93277	1.98235	1.68712	1.23415	1.03682	1.0198	1.49166	1.28527	1.44917	0.883726	0.795663	0.721888	0.805464	0.89972	0.890732
'XLOC_002163'	'PLXNA2'	4.99602	5.81725	4.63474	4.69502	3.85196	3.80254	4.36401	4.0968	5.08411	3.79367	3.7856	3.10724	4.5433	3.91266	4.01393
'XLOC_002165'	'C1orf74'	2.14389	2.64284	2.80698	2.65111	3.00856	2.59433	2.38355	2.14983	2.48413	2.26851	2.01338	3.36784	2.32136	2.85872	2.88108
'XLOC_002166'	'IRF6'	0.0386076	0.0240142	0.0462651	0.0179492	0.00788998	0.0307836	0.0280272	0.0155843	0.0252659	0.0642228	0.0682997	0.0686435	0.0547011	0.0428772	0.0400371
'XLOC_002167'	'SERTAD4-AS1'	4.77847	3.40777	3.36047	1.42148	1.87397	1.29433	4.50889	3.42849	3.63531	1.05546	1.66076	0.710432	1.23992	1.04376	1.28053
'XLOC_002168'	'KCNH1'	0.82556	0.550984	0.463634	0.996467	1.06763	0.90074	0.765114	0.526595	0.586358	1.1019	1.07023	1.03371	1.08359	0.968039	1.18702
'XLOC_002169'	'RD3'	0.0896301	0.0947482	0.0655553	0.123959	0.139316	0.120995	0.103869	0.0636857	0.0667126	0.0990819	0.0796555	0.148828	0.116762	0.156092	0.0920481
'XLOC_002170'	'SLC30A1'	12.4887	11.5395	10.3505	10.6146	11.4293	10.5242	11.1597	10.6815	11.0507	10.8862	12.3636	8.3761	10.6144	10.731	11.516
'XLOC_002171'	'NEK2'	23.1991	28.0638	26.601	22.3217	20.737	23.9063	22.5977	25.35	28.3082	18.9736	20.8753	27.4302	19.5526	20.0937	22.7173
'XLOC_002172'	'LPGAT1'	6.47625	7.42383	7.10362	6.63452	6.90542	7.18386	7.0785	7.48331	7.8722	6.39443	7.43487	6.42251	7.33083	7.50594	7.65819
'XLOC_002173'	'INTS7'	13.5805	15.1548	14.1175	9.75931	11.2891	10.6097	13.9159	14.5979	15.1182	9.98863	11.8261	9.14156	10.4592	11.3332	10.9394
'XLOC_002174'	'TMEM206'	19.1666	18.724	16.9762	23.734	24.1964	23.1252	18.1883	17.2032	18.798	22.2968	20.9842	27.8162	23.2453	21.5677	23.9323
'XLOC_002175'	'BATF3'	0.20828	0.38818	0.682979	0.811248	1.59853	0.81105	0.793517	0.431392	0.427566	1.0362	0.726028	1.72309	1.014	1.20934	1.26285
'XLOC_002176'	'NSL1'	4.90437	5.59973	5.44913	4.15701	4.7453	4.81529	5.11727	5.42824	5.71262	4.24641	4.5309	5.01393	4.60173	4.80499	4.79465
'XLOC_002177'	'C1orf227'	0.632348	0.354932	0.430401	0.117091	0.298879	0.26253	0.120455	0.389839	0.443537	0.111969	0.0665186	0.333359	0.333929	0.156009	0.27032
'XLOC_002178'	'FLVCR1-AS1'	3.7632	2.85516	2.91593	2.25045	2.33101	2.28676	2.39906	2.68562	3.51361	2.00406	1.83269	2.41169	2.75089	2.5535	2.54158
'XLOC_002179'	'ANGEL2'	12.7949	13.6441	13.8637	10.2218	11.835	11.5855	13.0585	13.8475	14.6442	10.4176	11.904	9.31712	11.2556	11.9271	11.649
'XLOC_002180'	'PTPN14'	5.2972	4.71972	3.8773	4.80536	4.71666	4.73722	3.98892	4.26216	4.23924	4.10555	4.6233	2.63806	5.47353	5.16029	4.73081
'XLOC_002181'	'USH2A'	0.207981	0.182219	0.169755	0.214647	0.213856	0.201844	0.176078	0.234265	0.215571	0.149063	0.264243	0.254129	0.217781	0.241889	0.225418
'XLOC_002182'	'ESRRG'	0.565812	0.924702	0.694648	0.748393	0.849408	0.69509	0.649128	0.693633	0.898032	0.711535	0.752296	1.16899	0.800612	0.842467	0.82022
'XLOC_002183'	'GPATCH2'	5.88903	6.24845	6.6263	4.95164	5.58722	5.89176	7.2147	6.28698	7.3501	5.44583	5.54405	5.75024	5.68864	6.05246	6.40845
'XLOC_002185'	'LOC643723'	0.0277669	0.214893	0.161941	0.205574	0.183887	0.177495	0.161637	0.254364	0.201602	0.148605	0.142246	0.270314	0.23554	0.170265	0.189469
'XLOC_002186'	'SLC30A10'	0.0670104	0.106699	0.0599164	0.152325	0.0802978	0.126393	0.0485852	0.101366	0.119757	0.131549	0.0969057	0.110723	0.0801307	0.0588693	0.160405
'XLOC_002187'	'EPRS'	34.8507	35.5037	38.1187	34.4541	36.8012	40.4136	30.5256	33.853	35.4359	31.7409	32.7797	36.7347	33.857	35.8264	39.4549
'XLOC_002188'	'BPNT1'	8.94263	10.2651	8.91833	7.87609	7.6542	8.36268	9.87418	9.73567	9.94876	7.37693	8.46925	8.61092	7.62152	8.49227	8.56479
'XLOC_002191'	'RAB3GAP2'	10.3757	10.9948	10.0401	10.9759	11.3455	12.8995	9.36153	10.3083	10.3929	10.4906	12.4846	10.3343	12.332	12.9308	13.105
'XLOC_002193'	'AURKAPS1'	0.332017	0.415112	0.450291	0.317624	0.47752	0.378805	0.5124	0.347855	0.415172	0.373085	0.533927	0.426656	0.380867	0.332775	0.467929
'XLOC_002194'	'C1orf140'	0.0411152	0.0723246	0.0847373	0.0328426	0.0598452	0.0386502	0.029833	0.0644394	0.0627925	0.0640993	0.0728976	0.0728988	0.0703921	0.0529754	0.116853
'XLOC_002195'	'DUSP10'	0.438083	0.456369	0.590548	0.780629	0.927052	1.07855	0.334924	0.602171	0.533165	0.828763	0.6048	0.976871	0.73254	0.706103	0.829553
'XLOC_002197'	'TAF1A'	9.39498	10.5888	10.7474	9.0727	10.1204	9.65474	12.0831	10.8775	13.1654	9.88638	10.3459	11.4594	10.4287	12.0259	12.0115
'XLOC_002198'	'AIDA'	47.1811	53.7721	51.0309	43.0016	45.3141	46.0965	49.1998	51.4681	55.3734	40.6499	44.8868	47.2161	43.0803	47.0904	47.4295
'XLOC_002199'	'TLR5'	0.0390335	0.0324609	0.0252083	0.0935238	0.0628075	0.0480417	0.00931528	0.0185164	0.0170955	0.0729021	0.0594054	0.204982	0.0987318	0.0520907	0.0484944
'XLOC_002200'	'SUSD4'	0.0285309	0.017032	0.00979297	0.16677	0.196518	0.114927	0.0135578	0.0279282	0.0116689	0.137223	0.050168	0.208364	0.0996554	0.05687	0.0556612
'XLOC_002202'	'TP53BP2'	23.13	22.1651	22.7268	22.1506	22.3161	22.9114	21.7513	21.6972	23.6745	20.7182	22.6875	20.3811	22.5754	21.6467	22.5085
'XLOC_002203'	'NVL'	15.3585	15.7324	17.0845	12.6744	13.2922	14.4983	15.2569	15.9369	17.205	12.2448	12.1434	13.8529	13.5189	13.8206	14.6797
'XLOC_002205'	'WDR26'	21.403	22.1843	21.237	21.2765	22.6065	23.9751	19.7695	21.336	21.5143	21.4324	25.4706	23.157	23.1101	25.5007	24.7032
'XLOC_002207'	'LBR'	109.408	120.791	115.394	93.7887	97.5318	94.5699	112.135	120.35	118.728	84.016	100.224	89.8464	93.7627	101.254	93.9534
'XLOC_002208'	'ENAH'	35.1255	37.7067	35.2187	31.2327	31.5091	33.0105	33.0349	34.9273	36.8473	29.0342	32.6554	28.7759	33.4789	35.2155	33.4102
'XLOC_002209'	'TMEM63A'	2.667	2.5781	3.35626	3.57932	3.85836	3.93015	2.90863	3.11166	2.71289	3.74034	3.42265	3.8767	3.50063	3.3584	3.68371
'XLOC_002210'	'LEFTY1'	0.0698001	0.0113459	0.0314897	0.16091	0.025093	0.113751	0.0326652	0.0798179	0.0128954	0.0858477	0.0149986	0.271933	0.0233058	0.1371	0.0651516
'XLOC_002211'	'PYCR2'	29.4035	26.2884	27.2541	32.1942	31.3568	27.9121	29.8967	27.3655	27.856	31.6936	27.8438	33.262	29.3026	27.3637	29.4572
'XLOC_002213'	'SDE2'	13.7529	14.6086	13.2802	12.7187	12.9594	13.0221	14.5037	13.3061	14.2405	11.4479	12.8815	11.2166	12.3643	13.6655	12.9434
'XLOC_002214'	'ACBD3'	14.7194	16.2701	15.1175	15.5962	16.7384	17.7081	15.7712	15.3716	16.1033	15.6067	16.6428	15.8541	16.7618	17.3671	17.9524
'XLOC_002215'	'LIN9'	8.81044	10.7533	11.1177	7.01489	7.51584	7.61519	10.1036	10.4468	11.7106	5.94375	7.51751	6.12333	6.8376	7.27372	7.38249
'XLOC_002216'	'PARP1'	138.931	140.65	147.707	124.971	116.127	122.227	138.01	129.657	151.175	110.396	107.595	126.388	125.965	119.767	125.383
'XLOC_002217'	'ITPKB'	6.50337	5.28701	5.11042	7.88753	6.93056	6.84745	6.36575	6.02466	6.20637	7.29514	7.36509	6.68428	8.00032	7.45215	7.26032
'XLOC_002218'	'CDC42BPA'	10.7092	10.5187	8.96154	8.24881	8.52932	9.04803	8.43223	9.09426	9.55737	7.25016	8.28676	6.10609	8.76961	8.62784	8.52164
'XLOC_002220'	'JMJD4'	12.2174	11.1109	11.0202	10.7839	9.87498	8.35519	12.191	11.9169	11.0496	10.161	8.56667	9.15676	9.73874	9.10924	9.0018
'XLOC_002221'	'WNT9A'	0.0994704	0.313102	0.589192	0.695651	0.739221	0.526961	0.328833	0.618426	0.528211	0.606473	0.697442	0.77408	0.377071	0.341344	0.49929
'XLOC_002223'	'C1orf35'	18.8391	17.0294	20.7771	16.9106	16.3055	17.5632	20.4564	18.9894	19.3835	19.8692	18.1746	18.0345	16.4562	15.8368	18.2186
'XLOC_002224'	'MRPL55'	35.8474	33.6502	33.9025	32.6904	29.9726	28.1502	34.998	34.0665	31.8711	33.8502	26.9369	33.7491	29.5352	24.4934	27.6103
'XLOC_002225'	'C1orf145'	0.279246	0.232352	0.337342	0.278816	0.514633	0.502344	0.183701	0.284128	0.221998	0.367191	0.541265	0.675285	0.391626	0.344931	0.403388
'XLOC_002226'	'TRIM11'	12.0193	10.1492	10.7094	10.8232	9.94994	9.49564	12.9983	11.4562	10.7355	12.3356	11.5592	10.0649	10.6071	9.89957	10.0656
'XLOC_002227'	'TRIM17'	0.0736282	0.125416	0.106047	0.173816	0.117914	0.0870756	0.176798	0.136925	0.0902016	0.126014	0.130096	0.0908149	0.106063	0.126083	0.113072
'XLOC_002229'	'HIST3H2A'	18.797	17.6805	16.278	20.68	16.8982	11.733	14.8265	18.1179	13.6533	17.3468	15.0423	16.1583	14.9563	14.8996	14.4935
'XLOC_002230'	'CCSAP'	4.1747	4.91414	4.39891	4.53085	4.61647	4.50635	4.09453	4.53928	4.72017	3.93546	4.3948	4.78811	4.29337	4.68193	4.78898
'XLOC_002231'	'ACTA1'	0.443348	0.284172	0.36547	0.321715	0.174267	0.412171	0.242923	0.238361	0.317904	0.304605	0.421414	0.315807	0.473348	0.289623	0.483005
'XLOC_002232'	'NUP133'	30.5378	33.0521	33.3697	28.1054	30.8353	30.8484	30.5303	31.8502	33.2546	26.5268	29.6336	32.1194	28.9192	30.2056	31.6844
'XLOC_002233'	'ABCB10'	11.253	10.8084	10.3844	8.5672	8.77559	8.75127	10.509	11.3344	10.9188	8.68631	8.90404	8.512	8.4174	9.54381	9.38124
'XLOC_002234'	'TAF5L'	16.3762	16.5428	16.1293	13.292	14.1763	13.8053	17.0953	16.4023	17.5381	13.1146	13.3958	12.2847	13.8018	14.0096	13.5915
'XLOC_002235'	'PGBD5'	8.10207	8.11506	7.78618	8.88735	8.91112	7.89882	8.99415	7.94937	9.37788	9.2806	8.23384	9.30153	9.6216	8.08131	8.70522
'XLOC_002237'	'C1orf198'	43.9385	50.8032	44.78	75.585	66.1653	62.7842	46.5322	49.9621	45.6226	65.4756	60.5397	67.3733	65.2999	61.7289	64.0163
'XLOC_002238'	'TTC13'	5.40209	6.42354	7.1706	6.71803	7.41479	7.97953	6.73368	7.27757	7.75399	7.77937	8.1284	8.92748	7.90742	7.8733	8.83483
'XLOC_002239'	'FAM89A'	10.0453	10.0553	30.4047	39.8835	33.5479	13.4498	12.6128	15.7118	13.3009	15.1776	14.1353	18.5351	14.7373	12.9408	14.4021
'XLOC_002241'	'C1orf131'	10.5809	10.9318	11.3656	8.74368	8.58495	10.9624	10.9277	9.35541	12.8941	8.17687	7.83061	10.8899	9.59916	10.0278	10.8156
'XLOC_002242'	'EXOC8'	3.56493	3.81008	4.07235	3.76964	3.95806	4.32896	3.48351	3.38917	3.5733	3.50634	4.43112	3.45924	3.95996	4.07343	4.11529
'XLOC_002243'	'EGLN1'	7.87982	8.75069	8.05034	6.7762	7.55977	6.98039	8.54429	8.68856	8.52689	7.05101	7.32302	6.81784	6.48367	6.71864	6.6302
'XLOC_002246'	'DISC2'	0.0284482	0.033729	0.0624695	0.0309036	0.0158502	0.0578214	0.064453	0.0403702	0.0271825	0.055899	0.0334122	0.0396558	0.0564008	0.0617216	0.0397292
'XLOC_002247'	'SIPA1L2'	37.9339	34.0529	34.4471	44.4101	40.5694	41.4191	33.5993	34.366	35.0081	35.8726	38.0257	35.8922	39.3858	36.5443	38.0762
'XLOC_002248'	'PCNXL2'	3.63955	3.10985	3.00718	3.51192	3.66221	3.36063	3.24004	2.91293	3.07774	3.17489	2.85059	3.08594	3.49027	3.28945	3.17795
'XLOC_002249'	'TARBP1'	3.64771	3.54458	5.11253	7.1953	8.42749	8.80581	3.71835	4.53049	4.13851	9.11541	10.1661	8.55309	7.86624	8.24303	8.66274
'XLOC_002250'	'LOC100506795'	0.0477445	0.0393008	0.0347872	0.139825	0.127846	0.120528	0.0306891	0.0554367	0.0136804	0.169179	0.129264	0.239347	0.0783174	0.234057	0.121567
'XLOC_002251'	'IRF2BP2'	35.545	32.9712	32.0074	75.3947	75.1829	73.5924	32.4253	33.1597	30.2079	71.1683	68.3602	72.7905	63.3468	63.3402	64.4381
'XLOC_002252'	'TOMM20'	110.119	120.49	111.106	121.584	132.812	124.456	109.218	114.935	118.679	112.802	128.361	140.067	126.817	141.576	131.055
'XLOC_002254'	'RBM34'	26.3686	28.201	31.2695	23.6828	23.5029	25.4802	29.0693	26.7345	31.4331	22.6932	23.3408	26.3554	25.4753	25.9245	26.4464
'XLOC_002255'	'ARID4B'	10.2302	11.6791	12.4136	11.4965	11.798	14.0616	11.1294	11.7603	12.5661	11.2218	13.022	12.1594	11.7312	13.5899	14.1393
'XLOC_002257'	'B3GALNT2'	12.7996	13	12.8793	11.0643	11.821	12.3734	12.689	13.6348	14.1559	10.78	12.0303	12.2089	11.5219	12.5715	12.7025
'XLOC_002258'	'GNG4'	19.8577	19.9639	17.6919	25.4773	24.2747	22.672	18.3327	18.0789	19.7327	22.95	22.8447	24.7315	23.7351	24.6104	23.0064
'XLOC_002259'	'LYST'	0.857626	0.995412	0.830415	0.639899	0.642886	0.757265	0.644921	0.811174	0.679383	0.464725	0.482665	0.50889	0.706618	0.589666	0.581033
'XLOC_002261'	'NID1'	28.6228	23.3359	22.0147	14.2463	13.856	14.3089	22.286	22.0557	20.8934	11.8933	11.5085	14.0927	14.9702	14.3633	14.7545
'XLOC_002262'	'ERO1LB'	0.930464	0.94842	0.788404	0.855095	0.911279	1.01842	0.961388	1.01507	0.754206	0.869123	0.85772	1.45854	0.76981	0.767196	0.793722
'XLOC_002264'	'HEATR1'	12.8551	13.5532	12.2704	9.83875	9.81629	10.919	11.7684	12.4411	13.6667	9.7519	10.8276	8.59942	11.8159	11.7932	11.8374
'XLOC_002267'	'LOC339535'	5.30906	6.17617	5.274	2.38331	3.40456	3.11981	5.53369	5.86583	5.56729	3.04292	2.61104	3.04953	2.87884	3.58873	3.51198
'XLOC_002268'	'GREM2'	0.26165	0.396876	0.344093	1.85536	2.27717	1.7243	0.262883	0.263461	0.445436	1.54038	1.35215	1.7959	1.67147	1.705	1.74746
'XLOC_002269'	'RGS7'	0.113901	0.261637	0.27309	0.28687	0.259133	0.458282	0.171525	0.223031	0.27703	0.429158	0.301435	0.427253	0.39134	0.401729	0.309964
'XLOC_002270'	'FH'	59.1591	65.002	68.7213	48.2664	50.9553	52.0391	63.4471	65.1703	69.6994	49.5622	50.5056	59.6469	49.3727	54.3668	57.1752
'XLOC_002271'	'OPN3'	11.5706	14.4971	13.8451	8.7755	8.10803	8.97647	13.0928	14.8229	14.6249	8.69408	8.71544	12.5278	9.1593	9.11859	10.0779
'XLOC_002272'	'CHML'	13.5258	15.0031	15.404	11.666	13.1387	14.8337	14.2605	15.015	15.8171	13.1387	15.7103	12.7456	13.7777	15.7255	15.642
'XLOC_002273'	'MAP1LC3C'	3.52165	3.15483	2.78291	5.68519	5.39855	4.58938	2.30983	3.09304	2.74103	5.3308	4.99167	6.41005	5.75775	5.088	4.83972
'XLOC_002274'	'PLD5'	2.59472	2.54899	3.23727	0.729722	0.967399	0.713988	2.1765	3.18086	1.89658	0.467573	0.841903	0.49717	0.509543	0.490703	0.659119
'XLOC_002275'	'LOC731275'	3.25728	3.03564	3.82804	3.63173	3.44204	3.98654	3.71846	3.4379	3.36123	4.05082	4.11088	2.5643	4.08088	3.97823	3.95854
'XLOC_002276'	'CEP170'	24.9444	24.6823	23.9154	21.8846	22.6705	24.4788	22.7126	23.1757	25.1434	19.9739	21.8417	20.6974	23.023	22.4889	23.4026
'XLOC_002277'	'AKT3'	18.0659	18.8595	19.2597	18.0539	18.2879	21.2077	17.2539	19.1286	20.2849	18.4524	19.904	18.8251	19.7248	20.4755	23.661
'XLOC_002278'	'ADSS'	33.1996	36.5189	33.5502	22.6573	24.1867	24.9032	34.6459	34.4256	36.8552	24.1321	25.6798	26.8396	25.037	28.6759	26.479
'XLOC_002279'	'HNRNPU-AS1'	14.1385	16.6592	18.621	11.9451	15.0317	16.4824	16.0469	16.0031	16.1158	14.3975	17.0152	14.4851	12.6041	15.395	15.722
'XLOC_002280'	'HNRNPU'	154.811	173.244	177.866	149.332	154.623	169.534	148.719	155.918	166.353	146.461	157.533	143.539	156.525	166.52	174.775
'XLOC_002281'	'SMYD3'	10.648	10.59	11.3433	13.7301	12.6595	12.9241	9.90969	11.3454	11.1129	12.5006	11.7247	17.9933	11.7061	11.1373	13.0403
'XLOC_002283'	'TFB2M'	12.3647	13.7382	13.0597	9.71849	10.155	10.547	12.0239	12.4803	13.7523	9.28972	11.126	10.0994	10.787	10.7095	10.3796
'XLOC_002284'	'AHCTF1'	8.40414	8.79619	8.60867	6.99062	7.29529	8.25037	8.34776	8.63827	9.32273	6.97472	8.21388	6.47671	8.10348	8.98599	8.51648
'XLOC_002285'	'ZNF670,ZNF695'	13.573	14.829	14.4892	14.5342	13.7434	14.8041	14.19	13.2705	15.2431	12.4047	13.5064	14.1844	13.966	14.7688	14.4441
'XLOC_002286'	'ZNF669'	6.86	7.30301	8.95393	8.15691	8.68573	8.69983	7.45107	7.48994	8.31806	7.75508	8.50885	8.07103	8.02269	9.19049	9.02456
'XLOC_002287'	'C1orf229'	0.670665	0.615146	0.636432	1.01023	0.804459	0.754645	0.691214	0.638558	0.540474	0.90643	0.901336	0.683821	0.941281	0.729326	0.663348
'XLOC_002288'	'ZNF124'	9.52038	9.58182	9.83216	8.8809	9.68088	8.56275	9.80135	8.86153	9.6337	7.69254	9.54459	8.70435	8.36687	9.12642	8.34967
'XLOC_002290'	'ZNF496'	17.3662	15.2673	15.0583	15.9548	14.7061	13.7735	19.2359	16.1084	16.4112	15.7118	13.5669	13.4075	14.9088	13.5455	14.7336
'XLOC_002309'	'SH3BP5L'	15.8426	14.7787	14.7399	14.7627	14.1438	12.7961	14.9051	14.8275	14.4619	14.021	13.3747	13.6736	14.0493	12.7871	13.258
'XLOC_002310'	'ZNF692'	8.94632	9.06908	15.085	11.4426	14.4733	14.9646	14.4864	12.5698	10.8953	18.2805	16.261	15.4194	11.6214	13.5477	15.3751
'XLOC_002311'	'ZMYND11'	24.4666	25.1077	27.1463	22.9065	23.649	25.7969	25.5781	26.1761	28.0282	23.112	24.7615	20.5892	22.7216	24.6626	26.1539
'XLOC_002313'	'GTPBP4'	46.3761	45.4897	47.0783	42.2954	43.5285	48.2743	46.6103	43.9436	50.8246	40.6806	42.9558	44.2666	45.0997	45.9954	48.9116
'XLOC_002314'	'IDI2-AS1'	1.29748	0.642066	2.97264	0.867426	1.74693	2.59868	2.07561	1.89942	1.83805	2.46557	3.42724	1.55996	1.60742	1.87899	1.96499
'XLOC_002315'	'WDR37'	6.74856	6.88737	6.80288	7.10014	7.12441	7.07941	7.28131	6.82897	7.62689	6.75506	7.61564	6.67567	7.23732	7.07144	6.81931
'XLOC_002318'	'PFKP'	14.2429	12.7225	12.2526	17.5555	16.4816	16.8136	12.7588	12.2019	11.5569	19.445	15.6417	21.8379	18.6058	18.1556	19.5213
'XLOC_002319'	'PITRM1-AS1'	1.28952	1.23996	1.47083	0.933529	1.30278	1.24206	1.37444	1.18319	1.39002	1.0812	1.29378	1.09532	1.27183	1.19252	1.53963
'XLOC_002321'	'AKR1E2'	0.350913	0.395896	0.567334	0.42811	0.386129	0.444572	0.637853	0.52675	0.548303	0.367371	0.377299	0.507971	0.335172	0.51854	0.809423
'XLOC_002322'	'AKR1C1'	0.474699	0.578111	0.505086	0.908763	0.992638	0.915299	0.508914	0.388395	0.508678	1.01699	0.769229	0.898911	0.821749	0.824678	0.971097
'XLOC_002323'	'AKR1C3'	0.0998798	0.117442	0.182943	0.137162	0.0525719	0.105958	0.0633967	0.0720015	0.115796	0.0584331	0.0699929	0.197346	0.0492859	0.100059	0.134956
'XLOC_002326'	'NET1'	21.9062	22.8507	23.0963	21.8119	21.7318	22.3559	22.2324	23.0446	24.0682	20.5356	20.9074	21.468	20.7548	22.3547	22.6984
'XLOC_002328'	'FAM208B'	11.4777	11.4879	10.435	11.1545	11.3418	12.0558	10.0967	11.3017	11.7597	10.5251	11.2452	9.3903	12.7203	12.6544	12.9411
'XLOC_002329'	'FBXO18'	18.3986	17.5982	18.3247	17.5771	17.332	17.1818	18.1802	17.8097	18.2247	16.9519	16.0236	16.7919	16.7738	16.1093	17.5261
'XLOC_002330'	'RBM17'	33.8607	36.1849	37.9959	36.8039	38.9359	41.2314	37.8901	37.4305	39.3222	38.2334	40.2349	41.2493	39.5932	42.6461	44.7732
'XLOC_002331'	'PFKFB3'	24.7394	21.9147	21.1908	27.5454	25.6218	23.5192	23.8205	19.2865	21.001	25.4562	24.5636	20.4862	26.8923	25.0797	24.5141
'XLOC_002333'	'LOC399715'	0.0451849	0.0291958	0.0664775	0.0685403	0.1049	0.133556	0.114061	0.0597187	0.0614143	0.110297	0.0856954	0.0872077	0.0738165	0.0815081	0.103637
'XLOC_002334'	'PRKCQ-AS1'	0.970762	1.79513	1.51348	1.91639	1.85676	2.08453	1.47016	1.77486	1.43395	1.58505	1.72625	2.57272	1.88363	2.12508	2.20727
'XLOC_002337'	'ATP5C1'	164.777	167.829	169.336	144.017	145.868	152.189	162.124	161.758	175.211	128.36	129.896	158.361	137.208	139.375	147.961
'XLOC_002338'	'TAF3'	5.75872	5.47278	6.2251	4.43088	4.53899	5.39208	6.20362	5.33885	6.68255	4.49809	4.36603	4.6768	4.98324	5.02714	5.28848
'XLOC_002340'	'CELF2'	21.86	21.899	19.9154	13.5436	13.8694	14.2941	19.298	19.4304	18.9403	12.5758	14.5796	10.3652	13.6917	13.3783	13.5051
'XLOC_002342'	'PROSER2'	0.987726	1.18104	0.936467	2.30123	2.49452	2.17745	0.832419	0.868225	0.960725	2.35964	1.88209	2.65701	2.28712	2.32186	2.30766
'XLOC_002343'	'DHTKD1'	11.5172	12.0423	11.583	10.737	10.4567	10.4329	11.2548	11.6797	12.876	9.73742	10.2864	10.0238	10.8059	10.3793	10.465
'XLOC_002344'	'SEC61A2'	18.4955	18.2368	18.4993	20.0335	20.1129	19.4655	20.1103	19.1821	18.7008	19.004	21.1273	17.8096	20.415	21.4004	18.9612
'XLOC_002345'	'CDC123'	89.5116	94.4489	88.4585	72.1353	73.9123	76.2702	87.7298	87.7317	95.9201	70.8118	72.1111	73.7004	73.1094	76.4078	73.8577
'XLOC_002346'	'CAMK1D'	6.65114	5.93634	5.68934	8.60501	7.10914	8.41432	6.18755	5.50786	6.08982	8.55925	9.52586	6.59101	8.38469	7.52659	8.33639
'XLOC_002348'	'LOC283070'	3.2228	3.25372	2.92997	5.78521	5.16296	5.44245	3.30704	2.78776	3.23853	5.23547	5.6464	4.42919	5.71916	5.22659	4.36409
'XLOC_002349'	'OPTN'	3.69655	4.27594	4.25088	5.856	6.63182	6.45207	3.34956	4.14397	3.53287	5.89807	6.07488	8.33902	5.79618	6.04753	6.98615
'XLOC_002350'	'MCM10'	21.3814	21.504	22.1594	19.069	18.5713	20.3027	21.028	20.4962	23.5702	19.0431	19.1417	18.3876	21.5934	21.7471	21.1423
'XLOC_002351'	'PRPF18'	10.4973	11.8332	12.7681	9.84256	9.26256	11.1262	12.8819	11.7953	13.5581	8.97837	9.62695	11.4557	9.4271	10.1908	10.6852
'XLOC_002353'	'HSPA14'	23.6657	27.0526	25.9638	18.73	18.462	19.8016	24.0841	25.2873	28.2798	19.7201	20.932	21.1967	18.8583	20.478	20.9974
'XLOC_002354'	'SUV39H2'	22.2511	25.8066	26.1757	21.0496	20.7	23.0837	24.8442	26.8955	29.3901	21.9332	23.2449	22.5735	22.964	24.3358	24.4692
'XLOC_002355'	'MEIG1'	1.65273	0.739422	1.08318	0.781046	1.66764	0.852377	1.36344	0.996689	1.81275	0.921792	0.3124	1.78983	1.04962	0.911521	1.39438
'XLOC_002356'	'OLAH'	0.229057	0.146377	0.304412	0.117192	0.223489	0.189488	0.0243321	0.17486	0.134906	0.27014	0.290894	0.309016	0.349754	0.491596	0.348177
'XLOC_002357'	'RPP38'	9.80607	11.8744	11.3109	11.3133	10.2476	10.5251	10.2769	9.8013	11.0291	10.3233	9.88192	11.2644	9.49639	8.93689	10.0235
'XLOC_002358'	'PTER'	0.183933	0.217947	0.178753	0.197474	0.36378	0.362991	0.201939	0.235993	0.234731	0.422036	0.364907	0.316288	0.440954	0.427073	0.310372
'XLOC_002359'	'VIM'	2081.19	1802.99	1882.94	1517.17	1444.7	1401.21	1946.25	1776.89	1817.83	1378.97	1236.52	1634.74	1315.45	1250.08	1368.87
'XLOC_002361'	'STAM'	17.6967	18.0247	17.1098	15.3269	16.7019	17.1488	16.6178	16.7068	17.32	14.6843	16.9113	15.4561	16.3925	18.2254	17.9374
'XLOC_002369'	'CACNB2'	0.361275	0.422438	0.455452	0.514458	0.539028	0.474828	0.37369	0.327675	0.308974	0.314068	0.378101	0.464738	0.405191	0.440834	0.457769
'XLOC_002370'	'ARL5B'	26.3661	28.4687	26.4816	27.0838	29.7886	28.7446	27.1845	29.7786	29.2689	25.545	31.1951	24.6028	27.8714	31.7685	30.0601
'XLOC_002371'	'PLXDC2'	10.2997	10.3278	10.8793	6.52544	6.13009	6.85004	8.88395	10.8305	10.0342	5.67412	5.18036	4.9578	6.39375	5.71375	6.08073
'XLOC_002373'	'NEBL-AS1'	0.685485	0.384568	0.882108	1.0712	0.680818	1.00867	1.42884	0.939051	0.670215	1.43303	0.959299	0.790848	0.857417	0.692875	1.01819
'XLOC_002374'	'MLLT10'	19.1395	21.787	21.3162	19.4457	20.0541	21.1121	20.4198	20.7341	21.0681	18.6809	19.134	18.8297	18.9362	20.1215	20.2614
'XLOC_002375'	'LOC100130992'	0.118386	0.113106	0.103859	0.0441847	0.11075	0.0886563	0.165296	0.107891	0.122521	0.0916838	0.0653945	0.134826	0.10252	0.0726073	0.0541772
'XLOC_002376'	'BMI1,COMMD3,COMMD3-BMI1'	48.3871	51.2314	52.4914	43.2402	47.0893	49.9669	47.2782	49.6062	54.0252	40.5703	44.9498	49.4404	38.9311	43.0744	43.4953
'XLOC_002377'	'SPAG6'	0.225492	0.180677	0.234396	0.68054	0.465898	0.691634	0.215354	0.247852	0.219788	0.758129	0.669894	1.35256	0.695745	0.778369	0.63213
'XLOC_002378'	'ARMC3'	0.0964647	0.189802	0.241671	0.263497	0.285412	0.363685	0.133594	0.152625	0.178565	0.277232	0.342627	0.43795	0.232157	0.297532	0.264088
'XLOC_002379'	'MSRB2'	12.2584	13.1256	12.7961	11.7514	12.2252	12.7219	11.9974	11.9477	12.9992	11.4198	10.9063	14.7285	10.8982	10.9765	12.1217
'XLOC_002381'	'OTUD1'	2.42478	2.28066	2.00779	3.58154	3.45927	3.04679	2.41565	2.23432	2.13875	3.18971	3.12017	3.3045	2.89384	3.03298	2.79832
'XLOC_002382'	'KIAA1217'	1.76498	1.68663	1.80959	1.69387	1.40293	1.57978	1.51486	1.85511	1.72948	1.71116	1.61974	1.4614	1.75191	1.72433	1.77313
'XLOC_002384'	'THNSL1'	4.18579	4.82742	4.62902	4.4543	5.15972	5.08131	4.19845	4.43091	4.93944	3.97759	4.28351	5.44466	4.90748	4.815	5.20858
'XLOC_002385'	'GPR158'	0.19637	0.142982	0.158186	0.316605	0.275795	0.285159	0.171141	0.156591	0.145764	0.248536	0.198036	0.278599	0.262086	0.303002	0.218112
'XLOC_002386'	'MYO3A'	0.72941	0.658803	0.667143	0.869981	1.04887	1.06999	0.773441	0.800552	0.742504	0.901767	0.950103	0.817351	0.950222	1.00861	1.1282
'XLOC_002391'	'PDSS1'	8.59382	8.07024	9.16705	7.27466	7.88938	8.38473	7.96852	7.66423	8.8187	7.29207	7.68571	6.99375	6.85776	7.18864	7.82558
'XLOC_002392'	'MASTL'	21.3323	21.4376	23.9391	16.496	16.6262	17.4021	23.0234	23.9244	24.378	15.4503	18.9604	17.5044	16.8268	17.6875	17.9576
'XLOC_002393'	'RAB18'	24.2042	27.9066	23.9775	23.5943	26.6992	25.8644	24.2436	25.5706	25.9477	22.3648	27.0241	24.8492	24.7066	28.0272	25.7873
'XLOC_002394'	'WAC'	42.1587	46.3755	45.1899	43.5901	46.6109	48.8424	45.2714	47.1355	49.6565	44.9133	49.3634	45.5676	45.8107	50.6641	50.4866
'XLOC_002396'	'BAMBI'	4.34084	4.19309	4.04721	5.69629	6.3195	5.9676	3.69875	4.08022	4.22008	5.56403	6.47943	5.7982	4.69494	5.71315	5.29866
'XLOC_002398'	'PTCHD3P1'	0.0407504	0.0326692	0.0821237	0.0188982	0.0980913	0.0641086	0.0587833	0.0322177	0.0264977	0.0626935	0.0430479	0.0600681	0.0228562	0.0870676	0.123736
'XLOC_002399'	'MAP3K8'	0.911101	0.842965	1.1893	1.79915	1.91874	2.07549	0.745816	0.957298	0.82674	2.28412	2.61925	2.382	1.84145	1.88291	2.32299
'XLOC_002400'	'ZEB1'	13.1958	14.5104	14.5488	12.183	12.7359	13.8141	11.9397	13.9087	14.3742	10.9101	11.0655	14.5442	12.9093	13.095	14.4233
'XLOC_002401'	'C10orf68,CCDC7'	0.214468	0.295429	0.278341	0.359479	0.220998	0.285133	0.381794	0.28435	0.264284	0.228469	0.271902	0.217219	0.243544	0.196074	0.383759
'XLOC_002402'	'CREM'	20.9264	21.3866	20.9276	25.0406	27.3122	30.9377	19.3823	19.8534	21.4585	22.8811	25.4692	27.7518	22.1244	25.7611	26.3071
'XLOC_002403'	'CCNY'	26.1868	28.6485	26.5602	23.8986	25.469	23.9013	26.5691	27.2034	26.3203	21.8337	23.7137	24.7453	24.0456	25.9805	25.3391
'XLOC_002406'	'ZNF33A'	6.96488	7.58559	8.59316	6.21858	6.572	7.70185	8.76514	8.5338	9.56878	7.09034	8.62684	6.34705	7.51529	8.60303	8.69125
'XLOC_002407'	'ZNF37A'	5.11614	5.55492	5.91883	5.37322	5.78521	6.40269	5.10717	5.97104	6.58053	5.75366	6.35501	4.52947	5.98732	6.29481	6.79665
'XLOC_002409'	'HSD17B7P2'	3.42931	3.37948	4.44024	2.65407	3.272	3.80212	4.3602	3.97531	3.72515	3.19288	4.06767	2.94898	3.24286	3.38692	3.57347
'XLOC_002410'	'LOC399744'	2.10671	1.97629	2.16511	2.69067	2.53831	2.45924	2.51087	2.34602	2.10209	2.80518	2.8184	1.83337	2.68003	2.24045	2.26135
'XLOC_002412'	'LINC00839'	0.0358145	0.0854215	0.10563	0.115557	0.0676392	0.105256	0.15246	0.0638453	0.0748299	0.092224	0.113033	0.129415	0.0706552	0.0668347	0.108865
'XLOC_002413'	'BMS1'	13.8755	14.529	14.2411	12.4439	12.4098	13.718	12.9435	13.1169	14.0417	11.3302	12.4537	11.8841	13.9384	13.8285	14.4221
'XLOC_002416'	'CSGALNACT2'	7.74107	7.72994	8.89842	7.90353	9.78928	10.0655	8.24914	8.60972	8.83231	8.76727	9.81372	8.08541	8.02115	9.59407	10.1694
'XLOC_002418'	'ZNF487P'	0.808233	1.01296	0.788978	0.897155	0.592183	0.973803	0.485804	0.814203	0.73214	0.474354	0.889333	1.1286	0.778862	1.14022	0.873163
'XLOC_002419'	'ZNF485'	1.51394	1.2948	1.77938	1.32169	1.53045	1.70049	1.83318	1.84997	2.1159	1.73597	1.58108	1.97152	1.75625	1.83752	2.09576
'XLOC_002421'	'ZNF32-AS1'	8.21572	9.54001	10.5263	11.6103	14.2245	11.433	8.96819	11.7754	9.91043	9.84954	10.7057	10.6577	9.24695	9.2783	11.4638
'XLOC_002422'	'ZNF32-AS2'	1.91373	2.52097	2.81208	2.73455	3.09059	3.73819	2.09886	2.35511	2.96378	3.9347	3.47838	3.73397	3.02922	3.68391	3.47179
'XLOC_002428'	'RASSF4'	3.09739	3.35512	3.71142	4.50209	4.67507	4.20941	2.6398	3.24503	3.56641	4.51725	3.91438	6.14594	4.06155	3.76006	4.2675
'XLOC_002429'	'ZNF22'	43.9503	51.2367	48.6247	41.6172	44.5861	45.6148	44.8205	48.0388	49.3575	38.8161	40.0698	45.8963	40.4393	43.2818	43.6933
'XLOC_002433'	'FAM21C'	2.92191	3.09329	3.44627	2.41288	2.5129	2.74353	2.87471	3.09936	3.42817	2.58992	2.53672	2.13573	2.651	2.62869	2.64393
'XLOC_002438'	'FAM35DP'	0.0351006	0.0429784	0.0478145	0.0270968	0.0100577	0.0541862	0.0113665	0.0276843	0.0277224	0.0421075	0.0569811	0.0336138	0.0511076	0.0352734	0.0388023
'XLOC_002440'	'FAM21B'	0.280428	0.378798	0.3862	0.248263	0.296835	0.303579	0.320523	0.349144	0.297137	0.275683	0.29177	0.254095	0.305695	0.291724	0.300069
'XLOC_002441'	'CTSL1P2'	0.0790788	0.0469912	0.100793	0.0550362	0.0629231	0.0156404	0.150435	0.0245131	0.0859908	0.0697127	0.102463	0.0731108	0.0734611	0.0936713	0.158832
'XLOC_002446'	'ZNF488'	2.65298	2.25194	1.95705	1.86317	1.62839	1.54092	2.18316	2.02974	2.2641	1.65557	1.39633	1.80269	1.77893	1.73485	1.58226
'XLOC_002447'	'GLUD1P7'	0.0835208	0.0271043	0.0603361	0.0382984	0.0507521	0.0625639	0.0231819	0.0361641	0.021563	0.053609	0.0877386	0.0604094	0.0632761	0.0734047	0.0952282
'XLOC_002448'	'MAPK8'	20.1425	21.0553	22.3852	21.7529	23.2754	25.0924	20.5619	21.4552	23.8583	21.5824	23.0314	26.0971	22.0602	23.9764	23.1033
'XLOC_002453'	'SLC18A3'	0.853199	0.689232	0.49044	1.28747	1.06856	0.731276	0.972101	0.560748	0.619004	1.0941	0.79504	1.00622	1.19697	0.848488	0.82703
'XLOC_002456'	'NCOA4'	46.9353	48.8032	48.2547	40.4207	42.2278	43.5583	45.9545	47.9073	49.7062	36.599	40.0394	40.5343	39.8931	40.4219	43.1673
'XLOC_002457'	'AGAP6'	1.57857	1.19166	1.95878	1.12215	1.723	1.89735	1.92742	1.63513	1.79353	2.14876	1.98631	1.83807	1.71557	2.03222	1.67006
'XLOC_002458'	'FAM21A,FAM21B'	0.428485	0.511286	0.510527	0.419193	0.287927	0.449062	0.396289	0.433168	0.436275	0.496748	0.454413	0.414139	0.446052	0.395576	0.506049
'XLOC_002459'	'ASAH2B'	0.911042	0.599137	0.769117	0.850765	0.999065	0.953692	0.798988	0.843361	0.647367	0.79838	0.958069	1.11292	0.890443	1.51173	1.05708
'XLOC_002460'	'PRKG1'	0.859988	1.01297	0.780371	0.793984	0.785758	0.892336	0.702556	0.766119	0.91176	0.815723	0.774996	1.10846	0.985459	0.900663	0.937777
'XLOC_002462'	'DKK1'	5.13954	5.24993	2.85759	1.08973	1.63297	1.34963	4.20565	2.69175	3.35853	1.40267	1.93788	1.22611	1.69045	1.39424	1.31843
'XLOC_002463'	'MTRNR2L5'	0.126462	0.161665	0.0889795	0.0702797	0.0206848	0.119179	0.0492406	0.0570787	0.112935	0.192726	0.200121	0.0987484	0.15813	0.188833	0.0773211
'XLOC_002464'	'CISD1'	9.99718	11.3993	10.9103	9.50656	11.3564	11.5094	11.0366	11.994	12.1565	9.74943	11.152	13.2466	10.1986	12.0531	12.4405
'XLOC_002465'	'UBE2D1'	24.9866	30.7753	26.9098	24.876	26.7845	27.1801	27.0904	27.7657	29.391	24.4399	28.2166	28.7676	24.6357	28.3994	28.5472
'XLOC_002466'	'TFAM'	26.6169	29.941	27.8276	23.697	25.3748	26.6909	27.3752	28.4903	31.4986	23.5298	27.623	24.6386	26.8256	29.6247	27.7924
'XLOC_002467'	'BICC1'	1.60076	1.69256	1.69548	1.46223	1.65588	1.51572	1.28688	1.44189	1.49503	1.1856	1.22865	1.22299	1.25109	1.35991	1.65177
'XLOC_002468'	'FAM133CP'	0.0620908	0.0980907	0.0580263	0.0290125	0.105027	0.0512072	0.0301686	0.0871514	0.0373201	0.0210338	0.0185788	0.0452124	0.0607613	0.0340046	0.0261976
'XLOC_002469'	'PHYHIPL'	3.29307	4.16207	3.61805	9.0403	8.3246	9.26755	3.02352	3.19808	4.11902	6.96202	7.76706	9.5004	7.70334	8.83177	8.61259
'XLOC_002470'	'CDK1'	119.357	131.84	131.306	111.477	120.368	132.346	124.853	131.314	139.153	107.608	127.007	148.667	118.528	133.642	131.616
'XLOC_002472'	'ARID5B'	9.66654	8.83072	8.21333	12.8548	12.0179	11.9167	7.44747	7.58542	7.39611	8.29483	9.10573	7.0438	8.74109	8.60998	9.05268
'XLOC_002474'	'ZNF365'	0.425734	0.486015	0.545908	0.853238	0.965832	0.928867	0.487233	0.451553	0.458291	0.78062	0.744436	0.678407	0.793641	0.883734	0.837768
'XLOC_002475'	'ADO'	23.4136	25.1255	23.7429	20.5403	22.1357	20.613	26.6955	24.3179	25.728	21.5433	22.3337	21.3321	21.8826	21.2647	21.2376
'XLOC_002476'	'NRBF2'	12.7734	13.2022	12.72	12.6807	13.5445	12.3535	11.5628	12.7727	13.937	11.1911	11.0818	13.9654	12.4397	12.1611	12.2977
'XLOC_002477'	'JMJD1C-AS1'	0.972891	0.82553	0.659146	0.820239	0.684283	0.435399	1.0087	0.819459	0.645375	0.746996	0.630575	0.541415	0.577494	0.344665	0.390691
'XLOC_002478'	'REEP3'	18.3574	21.5609	20.2793	20.4135	22.6499	22.0571	20.1163	22.7682	22.3783	19.7148	23.3091	24.2682	21.8116	25.4664	22.6841
'XLOC_002480'	'LRRTM3'	0.508925	0.483108	0.37026	0.21524	0.254345	0.227286	0.655202	0.484161	0.615174	0.215158	0.212059	0.245104	0.214909	0.314544	0.230231
'XLOC_002481'	'SIRT1'	18.2095	19.7307	18.3943	14.6473	14.884	16.8204	17.0127	17.6456	19.8581	13.0126	14.8817	13.8309	14.9046	15.712	15.7805
'XLOC_002482'	'MYPN'	0.0555645	0.0441904	0.0146255	0.0548237	0.0250293	0.00950632	0.0455547	0.0539208	0.0310434	0.0104598	0.02911	0.014741	0.0208601	0.0433417	0.0432944
'XLOC_002483'	'HNRNPH3'	175.362	205.32	211.696	177.046	191.614	201.521	190.711	202.067	224.213	175.731	188.555	208.049	192.893	224.531	218.594
'XLOC_002484'	'TET1'	5.6314	5.60753	4.75237	5.52263	5.29816	5.65847	5.0014	5.6131	5.85642	4.70142	4.8943	5.44283	5.84149	5.55378	5.37585
'XLOC_002485'	'CCAR1'	45.9819	46.769	55.1188	38.4737	40.0601	47.486	47.0478	46.4863	54.9703	40.3759	41.9383	39.1165	40.1828	44.2158	48.2694
'XLOC_002487'	'STOX1'	3.1424	3.66024	3.10753	3.01766	3.52891	2.98689	3.36402	3.22067	3.75177	2.69225	3.18021	3.01289	2.95675	3.01084	3.2442
'XLOC_002488'	'DDX50'	29.6936	33.2303	34.1369	25.7493	27.105	28.6895	31.5084	32.0114	34.9747	25.3913	26.333	31.899	26.3375	28.352	29.4845
'XLOC_002489'	'DDX21'	55.3154	52.7838	53.5043	47.2467	50.7599	54.2242	56.0091	52.146	60.0202	48.071	52.6107	47.4017	56.8707	61.5678	62.3604
'XLOC_002490'	'KIAA1279'	23.8163	25.4272	24.8556	22.3813	22.5817	25.1798	24.685	24.9216	26.7078	22.4722	23.7198	23.759	22.3919	24.6352	25.8949
'XLOC_002492'	'VPS26A'	46.567	53.1309	48.6178	37.6067	41.5925	42.4731	47.7837	49.9399	54.0231	36.2621	41.086	39.8326	37.3619	43.2432	42.4846
'XLOC_002493'	'SUPV3L1'	15.0321	15.9844	15.8828	12.8231	13.0308	13.7186	15.1778	15.6697	15.2949	12.0854	12.1727	12.9597	12.1514	13.4754	12.9326
'XLOC_002494'	'HKDC1'	0.48927	0.256951	0.374466	0.220553	0.223174	0.201343	0.497315	0.456752	0.444821	0.205244	0.333911	0.182136	0.22746	0.246013	0.176304
'XLOC_002495'	'HK1'	46.2681	36.5507	38.7544	33.0479	32.0241	31.3887	44.8611	38.4722	41.7042	32.6593	32.3814	34.2565	34.5184	33.9668	33.0591
'XLOC_002496'	'TSPAN15'	4.88216	4.97971	4.14204	11.7801	10.7163	10.1747	4.30963	4.72744	4.69229	10.2257	8.86125	12.3445	10.1048	10.1462	9.33936
'XLOC_002497'	'C10orf35'	10.715	12.0436	9.78294	8.40223	8.94996	8.20684	9.47704	8.45118	8.50059	7.61384	6.68897	7.83342	7.85241	7.36902	7.09482
'XLOC_002498'	'COL13A1'	5.17086	4.09716	3.71546	0.291572	0.242581	0.26872	5.37509	3.07389	3.92333	0.35924	0.192594	0.40654	0.230565	0.223011	0.282909
'XLOC_002499'	'H2AFY2'	125.689	122.968	121.709	110.121	97.8059	99.3145	124.03	115.543	128.195	106.275	95.8991	92.0305	105.737	95.3101	96.8776
'XLOC_002500'	'EIF4EBP2'	56.3381	59.7247	56.126	58.3785	57.378	57.2731	58.1589	60.1444	61.0981	55.7854	59.2628	59.7313	61.9336	64.375	62.2304
'XLOC_002501'	'PALD1'	4.43959	4.16785	4.5587	6.68661	6.27975	5.72727	4.48532	4.83396	4.35433	6.41119	5.81477	8.77868	6.78189	6.10229	6.6638
'XLOC_002502'	'ADAMTS14'	0.106727	0.127751	0.116691	0.158534	0.162342	0.148214	0.146445	0.0875426	0.116888	0.199063	0.196125	0.219317	0.201551	0.171227	0.188304
'XLOC_002503'	'SGPL1'	19.1859	18.0255	17.7671	19.9797	20.3494	20.441	17.9021	18.4108	18.6358	18.7394	19.9422	18.2899	20.4382	21.1413	20.3961
'XLOC_002504'	'UNC5B'	1.15574	0.850846	0.765381	1.71799	1.70154	1.69104	1.12524	0.836285	0.806698	1.72277	1.31868	1.92376	1.65086	1.67079	1.75493
'XLOC_002505'	'SLC29A3'	2.55878	2.75871	2.59984	2.95772	2.4596	2.09132	2.20791	2.49089	2.70813	3.03685	2.24438	3.56134	2.3752	2.17408	2.49606
'XLOC_002506'	'CDH23'	0.685791	1.05161	1.00957	2.24133	2.04005	1.63124	1.10865	1.10818	0.90807	1.97035	1.81085	3.17753	1.74918	1.33569	1.72984
'XLOC_002507'	'CHST3'	8.74119	7.08906	7.03729	10.1056	9.86323	8.93509	9.41555	8.04029	8.57603	10.2387	10.5175	8.81711	10.8906	10.8646	10.877
'XLOC_002508'	'ANAPC16'	20.9613	21.0674	19.6768	19.8111	21.7962	21.2366	18.2881	19.5335	18.6063	18.6305	19.7195	22.8505	20.3265	21.231	19.536
'XLOC_002509'	'DDIT4'	29.3639	31.8356	30.2027	95.4182	101.749	95.9828	25.4034	26.0141	25.4161	108.666	100.818	111.94	114.07	115.001	114.649
'XLOC_002510'	'MCU'	14.1356	14.6631	13.6959	13.0709	13.4197	13.4613	12.93	14.0681	13.8881	12.0964	11.9485	13.8123	12.507	13.404	14.279
'XLOC_002513'	'NUDT13'	1.49083	1.309	1.49181	1.08609	1.27955	1.43779	1.11272	1.25317	1.1801	1.03758	1.46443	1.30252	1.09809	1.09327	1.33656
'XLOC_002514'	'FAM149B1'	7.69397	9.02702	9.29151	8.12906	8.06734	9.00817	8.3151	8.80995	8.63481	7.94358	9.25477	10.6772	8.25976	8.2232	8.71025
'XLOC_002515'	'DNAJC9-AS1'	0.504448	0.426925	0.557069	0.371913	0.383648	0.571611	0.453581	0.48569	0.529307	0.46746	0.681789	0.475574	0.549573	0.540428	0.529505
'XLOC_002516'	'GLUD1P3'	0.603331	0.472845	0.77535	0.512258	0.506041	0.743482	0.645632	0.552415	0.442909	0.906709	0.873792	0.556155	0.596358	0.689031	0.744396
'XLOC_002517'	'SEC24C'	35.2275	33.2496	33.6042	30.4031	30.9771	30.3688	33.04	34.3975	33.525	30.3647	30.1524	29.4482	31.9317	31.7963	31.4096
'XLOC_002518'	'FUT11'	9.04354	7.04168	7.34239	7.08507	7.43481	6.32527	8.37771	8.30185	8.69897	6.82879	6.70291	5.22591	7.32785	7.14364	6.52132
'XLOC_002519'	'CHCHD1'	62.3426	69.2508	67.9906	52.801	52.9324	54.4443	64.4924	64.0646	65.5259	53.2849	49.185	57.3978	47.8996	50.2539	53.9354
'XLOC_002520'	'ZSWIM8'	7.90628	6.74942	8.11083	8.43665	8.50302	8.12843	7.94445	7.42601	6.89624	9.54746	9.02743	6.89082	7.84338	8.21435	8.17292
'XLOC_002521'	'PLAU'	20.0617	19.1945	16.5838	26.2923	31.0953	27.8043	21.9442	20.4879	19.8021	36.8665	37.9911	31.1762	35.9937	37.9477	38.8269
'XLOC_002522'	'VCL'	101.545	92.4794	99.676	88.5319	86.3419	87.17	91.5757	98.2147	88.7501	76.0901	77.8278	72.7696	90.5828	90.6263	92.5692
'XLOC_002523'	'ADK'	17.228	20.9276	19.7503	18.1504	18.8605	20.4235	18.944	19.2343	21.233	17.9168	18.3369	26.4174	17.5197	19.9538	20.972
'XLOC_002524'	'KAT6B'	6.63509	6.93327	6.60346	7.04098	6.49298	7.44368	5.46367	5.95103	6.54705	5.91731	6.41018	4.89615	6.54706	6.22305	6.37185
'XLOC_002525'	'SAMD8'	7.25448	7.85617	7.48665	7.76844	8.45757	8.47426	7.63984	8.04236	7.91171	7.81669	9.96286	8.05081	8.4708	9.48854	9.00016
'XLOC_002526'	'VDAC2'	175.6	185.901	189.793	156.866	170.902	180.3	172.078	172.91	186.789	156.43	162.206	183.155	160.171	176.307	177.586
'XLOC_002528'	'ZNF503-AS2'	1.24228	1.90312	1.61196	2.40776	2.11871	1.81724	1.72917	1.84881	1.89156	2.46043	2.1382	2.59652	2.33807	2.30617	2.27242
'XLOC_002530'	'DLG5-AS1'	0.620802	0.568477	0.605378	1.03948	1.01311	0.857999	0.738898	0.812375	0.561259	0.966228	0.859669	1.1916	0.970359	0.906972	0.938161
'XLOC_002531'	'RPS24'	1599.8	1685.2	1770.89	1555.49	1557.9	1557.78	1585.85	1637.39	1745.13	1390.42	1327.33	1861.8	1539.58	1555.82	1641.54
'XLOC_002534'	'ZMIZ1'	28.9408	27.0687	23.1607	30.0773	25.7923	23.7622	27.7456	24.4496	27.1771	25.5327	23.6957	20.0905	28.2628	23.1868	22.8589
'XLOC_002535'	'PPIF'	44.861	45.6808	46.1823	48.2577	45.5681	44.4512	48.4947	46.4421	48.544	46.7866	45.7274	46.3831	46.9776	48.7918	47.5328
'XLOC_002536'	'EIF5AL1'	0.190161	0.212686	0.18143	0.107002	0.120477	0.227544	0.202263	0.163959	0.205737	0.182321	0.139677	0.172369	0.110115	0.176524	0.143528
'XLOC_002538'	'BEND3P3'	1.54039	1.25578	1.27879	1.60789	1.56645	1.59092	1.53482	1.39976	1.35746	1.61039	1.73038	1.41025	2.00328	1.68193	1.82031
'XLOC_002539'	'LOC642361'	6.26228	5.67856	5.95791	5.46779	6.26494	4.17977	6.58575	5.83358	5.46894	7.30155	6.21981	4.32671	5.10143	3.7285	4.21566
'XLOC_002540'	'LOC100288974,MBL1P'	0.145025	0.19643	0.34663	0.375399	0.283321	0.239796	0.269462	0.31555	0.301593	0.554495	0.445608	0.196453	0.378878	0.355856	0.226757
'XLOC_002541'	'TMEM254'	17.514	19.7262	18.5141	15.366	16.486	15.1822	16.822	18.6295	19.2114	14.084	13.5167	17.1409	15.5661	16.1184	13.8945
'XLOC_002542'	'PLAC9'	0.86124	0.390421	0.556456	1.62255	1.25561	1.07784	1.02549	0.283606	0.279119	1.62995	0.60437	1.63737	1.12647	0.954253	1.08384
'XLOC_002544'	'DYDC2'	0.685897	1.11932	0.966006	1.17821	1.04713	0.836332	0.977442	1.16852	1.34208	0.85875	0.89177	1.37013	1.08624	1.33335	1.18283
'XLOC_002545'	'FAM213A'	80.464	84.0473	86.8921	89.5276	91.9688	91.7014	81.0284	83.2447	93.3114	84.5753	90.3224	95.687	93.4658	94.3603	95.3519
'XLOC_002546'	'TSPAN14'	35.765	36.5666	34.5427	32.0045	29.7679	27.7478	37.3298	36.7039	37.3642	29.696	28.4915	31.2671	31.6559	30.4077	29.9443
'XLOC_002547'	'SH2D4B'	0.0127805	0.0564863	0.0790981	0.0654244	0.0411549	0.0683787	0.0369627	0.0605985	0.0554135	0.011266	0.068037	0.0559866	0.0619661	0.0684176	0.0856759
'XLOC_002548'	'NRG3'	1.37746	1.62154	1.47357	1.89222	1.62903	2.05762	1.40545	1.37275	1.43421	1.66073	1.74852	1.86731	1.87301	1.54354	1.77285
'XLOC_002549'	'GHITM'	91.707	104.762	98.484	89.7429	100.082	100.057	93.5411	97.4536	99.5434	85.5604	91.691	93.287	90.712	105.442	99.9714
'XLOC_002551'	'CDHR1'	1.24009	1.42878	1.67462	1.53106	1.58699	1.82805	1.509	1.52405	1.60095	1.77331	1.73411	1.41282	1.75274	1.77979	1.82042
'XLOC_002553'	'LINC00858'	0.0774329	0.0384454	0.0285387	0.0637767	0.0125433	0.06305	0.029516	0.0736103	0.0407776	0.00682781	0.0511636	0.0464914	0.0362474	0.0509211	0.0326764
'XLOC_002554'	'CCSER2'	8.69537	8.87373	8.04853	7.52464	8.59992	8.64947	8.10936	8.54976	8.34787	7.31283	9.23841	8.09713	8.17102	8.76057	8.54166
'XLOC_002557'	'LDB3'	0.275674	0.260598	0.19791	0.536402	0.51707	0.554633	0.254805	0.235396	0.304008	0.545968	0.530398	0.714469	0.471495	0.544915	0.624638
'XLOC_002558'	'BMPR1A'	28.751	29.0289	29.1603	25.1547	25.0113	26.1194	27.4449	30.5949	30.387	22.6931	24.3187	23.2747	22.987	24.3481	24.9903
'XLOC_002559'	'SNCG'	2.49809	2.41794	2.01239	4.99761	4.80293	4.6686	1.71827	2.12276	2.05314	4.49934	4.09933	6.8467	4.46831	4.3154	4.15177
'XLOC_002560'	'ADIRF,AGAP11'	0.193685	0.127839	0.116932	0.164215	0.323849	0.178673	0.0880793	0.073564	0.0709032	0.0971498	0.0550602	0.176735	0.0831488	0.0832529	0.0711312
'XLOC_002562'	'FAM35A'	5.13543	5.29828	5.53459	5.26562	5.852	5.7094	5.48632	5.2478	5.76057	5.51928	6.59584	5.9783	5.67718	6.71732	6.72084
'XLOC_002563'	'FAM22A'	2.20286	1.80748	1.75951	2.12846	1.80506	1.6973	1.70577	1.75303	1.84792	1.66964	1.69657	1.71319	1.73083	1.51087	1.76942
'XLOC_002564'	'LOC439994'	9.57512	8.34456	7.32538	7.39181	7.20507	6.05394	9.36357	8.47582	7.09956	7.69479	7.01523	5.50906	6.22042	5.61035	6.14656
'XLOC_002565'	'FAM22D'	0.951846	0.744439	0.778843	0.903607	0.867637	0.791185	0.869977	0.920379	0.901062	0.840171	0.70853	0.75832	0.828735	0.777664	0.811493
'XLOC_002567'	'MINPP1'	15.745	17.5402	17.1507	17.4353	18.18	18.0402	17.0398	18.0481	18.2437	16.5009	17.3184	20.2131	17.2022	18.5707	18.3832
'XLOC_002568'	'PAPSS2'	2.84445	2.13552	1.99224	4.68854	4.73869	5.10865	2.5471	2.02337	2.44242	4.83422	4.64657	5.5488	4.51718	4.98931	4.80015
'XLOC_002569'	'CFL1P1'	0.0883705	0.273361	0.29757	0.201938	0.142155	0.217824	0.360028	0.202365	0.194688	0.312955	0.194463	0.349633	0.201474	0.234316	0.174956
'XLOC_002570'	'PTEN'	12.4988	13.0168	12.5125	9.0426	10.105	10.2152	12.3136	13.349	12.6362	8.79027	10.4749	9.55437	9.32261	9.49473	9.63099
'XLOC_002575'	'LIPM'	0.270347	0.249514	0.383097	0.0499572	0.0883474	0.168775	0.466683	0.355972	0.481051	0.168317	0.134115	0.0724158	0.194769	0.297839	0.0396666
'XLOC_002576'	'STAMBPL1'	1.40652	1.49548	1.26777	1.73849	1.52866	1.70301	1.55051	1.4638	1.57574	1.62897	1.54047	1.5206	1.45042	1.66257	1.87331
'XLOC_002577'	'FAS'	7.55482	7.25104	7.80628	3.71024	4.10319	4.93836	7.86244	7.36781	8.2882	3.98463	4.59235	3.41103	3.8721	4.5336	4.75524
'XLOC_002579'	'IFIT2'	0.127966	0.0729326	0.0844535	0.104603	0.0966085	0.0940481	0.0929537	0.0689988	0.0840021	0.0621714	0.0481448	0.0808228	0.0859229	0.157612	0.0990593
'XLOC_002580'	'IFIT3'	0.949015	0.809759	0.718733	0.609491	0.705805	0.839546	0.677279	0.670705	0.638565	0.682286	0.673102	0.754895	0.770148	0.860439	0.99257
'XLOC_002582'	'IFIT1'	0.605362	0.692767	0.668748	0.921818	0.972314	0.974583	0.504949	0.673648	0.564012	0.927865	0.731278	1.6199	0.835709	1.04063	0.873189
'XLOC_002583'	'IFIT5'	4.71506	5.7903	5.46871	6.66449	7.51054	7.50339	5.20432	5.38602	5.90126	6.49382	7.12143	7.68409	6.73717	7.64737	7.03765
'XLOC_002584'	'KIF20B'	9.33272	11.4298	11.9023	7.95286	8.79955	10.1159	10.2186	10.6092	12.5572	8.23766	9.6108	9.00457	8.98208	9.56528	10.6006
'XLOC_002586'	'RPP30'	19.2714	20.7661	20.2104	15.4633	16.3578	17.0868	19.1185	19.2136	21.0119	14.5255	16.1115	16.1536	15.7027	17.2522	16.0339
'XLOC_002588'	'PCGF5'	28.5405	30.5128	30.0738	47.0637	45.3496	50.3388	27.228	31.5081	27.0804	40.6793	41.0538	35.698	39.7387	45.3823	46.2297
'XLOC_002589'	'HECTD2'	11.9047	13.3603	14.0176	10.422	11.6461	12.9929	12.6047	14.5454	14.145	10.9816	12.223	10.9969	10.5932	11.9313	11.6999
'XLOC_002590'	'TNKS2'	25.8186	26.8695	26.4666	23.9787	25.919	27.2808	28.0377	29.4935	28.0339	24.5814	28.8202	26.2063	26.0451	27.7415	28.2829
'XLOC_002591'	'BTAF1'	11.7952	12.0801	13.4316	13.2978	15.2707	16.8602	12.1904	13.9004	13.0334	15.7816	18.4278	14.5521	16.0644	18.1741	18.2929
'XLOC_002592'	'42434'	29.0764	32.6084	30.3525	31.2594	33.7366	33.7668	29.0829	30.7563	31.2092	29.7329	34.5625	32.4723	30.8685	34.1309	33.6022
'XLOC_002594'	'KIF11'	36.4032	41.7771	42.3361	32.2648	32.9951	34.7533	36.2771	38.6901	42.6201	29.1955	32.0249	32.2961	30.7561	32.2479	33.697
'XLOC_002595'	'HHEX'	2.4937	2.39716	1.86542	1.75914	2.3729	2.17078	2.21575	1.57316	2.05681	1.66765	2.48527	1.81522	1.94904	2.17775	1.92244
'XLOC_002596'	'EXOC6'	14.8625	15.8204	15.6221	13.4125	14.2068	15.3808	15.0056	15.3705	17.4722	12.5622	14.492	14.6509	13.4309	15.226	14.4113
'XLOC_002598'	'CYP26A1'	26.0143	30.9093	29.7702	19.6098	17.6713	18.7531	24.1819	26.5041	27.3019	17.9814	19.6155	14.4441	14.2276	13.6193	13.2914
'XLOC_002599'	'CEP55'	23.5531	24.9492	25.7561	21.4956	21.2111	24.3077	22.8295	24.4907	27.119	20.5663	21.9805	25.7147	20.0066	21.3379	23.2252
'XLOC_002600'	'FFAR4'	0.0494897	0.0592614	0.0585028	0.098622	0.119279	0.118652	0.0839905	0.0551495	0.0477177	0.0871059	0.123149	0.152162	0.0991662	0.130862	0.0890508
'XLOC_002602'	'LGI1'	3.10228	2.45458	3.12513	2.29116	2.77607	3.51549	4.23853	3.85507	4.96909	3.50756	4.01108	3.43905	3.21262	3.77047	3.77016
'XLOC_002603'	'SLC35G1'	2.05551	2.45467	2.67053	2.21913	2.75891	2.64907	2.57569	2.67173	2.54803	2.3381	2.55089	1.86402	2.62921	2.44758	2.58541
'XLOC_002604'	'PLCE1'	0.965414	1.20322	0.884263	1.41038	1.26717	1.2539	0.843557	0.997197	0.950039	1.16795	1.01245	1.42552	1.43918	1.40378	1.42846
'XLOC_002605'	'TBC1D12'	2.75615	3.29778	3.41271	2.79318	3.08104	2.85649	3.45672	3.62442	3.31225	2.96537	3.27476	3.4589	2.7979	3.13372	2.90051
'XLOC_002606'	'HELLS'	24.3032	30.2895	30.8287	21.4357	23.4222	25.1191	27.169	28.9938	32.6817	19.8987	22.8302	20.9612	22.2543	24.0236	25.2817
'XLOC_002611'	'ENTPD1'	3.51714	3.90585	3.43395	3.37039	3.38552	3.66487	3.35419	3.44643	4.00371	3.25379	3.60232	3.10732	3.87674	4.18795	3.74506
'XLOC_002612'	'C10orf131'	0.106014	0.226864	0.247823	0.298036	0.210895	0.219642	0.172105	0.20003	0.202665	0.208371	0.214397	0.323513	0.338148	0.212234	0.298628
'XLOC_002614'	'CCNJ'	39.7812	43.2596	40.6573	36.5787	36.2787	38.878	42.2311	43.1148	45.9418	35.3345	38.7413	33.3834	36.914	39.5626	38.2043
'XLOC_002615'	'ZNF518A'	6.50401	6.93945	7.44658	5.23219	5.89524	7.07207	5.99259	6.8789	6.97463	5.3687	6.41048	5.10028	5.70506	6.32372	5.84559
'XLOC_002617'	'LCOR'	7.2317	8.02822	5.88387	6.29942	7.23683	7.20038	5.16982	6.48618	6.47522	5.63786	7.11624	5.01458	7.43596	7.26474	6.4101
'XLOC_002618'	'C10orf12'	2.47694	2.26715	1.86754	2.25631	1.75511	2.20129	1.77044	1.94163	2.46438	1.6915	1.76485	1.31396	2.38797	1.87175	1.83978
'XLOC_002620'	'FRAT1'	1.05504	1.30728	1.35965	1.84115	1.25303	1.21989	0.954843	1.12057	1.20187	1.52764	1.09167	1.95653	1.45216	1.24991	1.06954
'XLOC_002621'	'PGAM1'	256.205	249.992	235.891	196.839	188.78	189.302	250.783	239.602	247.796	182.553	174.457	185.31	194.787	192.184	193.9
'XLOC_002622'	'ZDHHC16'	35.4856	31.848	31.1898	30.7323	30.4588	28.7716	32.8362	31.843	32.1301	28.5899	29.8327	25.6291	30.5639	30.2461	29.2469
'XLOC_002623'	'UBTD1'	10.7038	8.7977	8.33816	8.10784	7.76117	7.72305	9.63042	7.97648	8.64133	8.78396	7.85059	9.05068	7.9484	6.41534	7.5389
'XLOC_002625'	'HOGA1'	0.277788	0.300022	0.325026	0.385055	0.497154	0.514314	0.351104	0.400811	0.311317	0.445829	0.438115	0.419348	0.482298	0.282192	0.336387
'XLOC_002628'	'PI4K2A'	12.7346	11.8666	12.1294	11.9599	11.8611	11.289	14.1819	12.4646	12.8607	12.0613	12.494	11.4737	12.691	12.1105	12.5882
'XLOC_002629'	'MARVELD1'	23.6613	20.0296	19.4835	17.2427	16.945	15.5739	23.2947	20.678	20.2932	16.8344	17.2299	13.6001	17.1074	15.9026	15.4629
'XLOC_002630'	'ZFYVE27'	8.25925	7.80655	7.59122	10.0463	9.16952	8.86267	8.00496	8.60204	8.76363	10.5556	10.3453	9.71659	10.5572	9.95687	9.99469
'XLOC_002632'	'R3HCC1L'	8.00617	8.17707	8.87497	6.62558	6.52786	7.98246	7.83166	8.01785	8.53176	6.57252	6.35277	7.82316	7.27764	7.13893	7.74993
'XLOC_002633'	'CNNM1'	0.0951097	0.0702203	0.0297496	0.0707843	0.111486	0.0964187	0.0899137	0.0592092	0.0599079	0.109315	0.0853164	0.0641217	0.112059	0.0699419	0.0512676
'XLOC_002635'	'ENTPD7'	4.43684	4.50193	4.0454	3.95382	3.8192	4.60738	4.10107	4.468	4.89472	3.67303	4.49726	3.14152	4.81677	4.99927	4.5881
'XLOC_002636'	'CUTC'	13.0969	15.076	12.8999	13.2948	12.6306	12.9356	13.6105	13.5696	13.5757	12.1208	11.2736	13.6833	11.5839	12.0834	12.0357
'XLOC_002637'	'ABCC2'	0.524391	0.496158	0.45325	0.315896	0.40646	0.349759	0.631928	0.541726	0.419413	0.425061	0.416333	0.375705	0.412034	0.479605	0.462605
'XLOC_002638'	'DNMBP-AS1'	1.94542	1.61393	1.31615	0.937681	0.94164	1.03108	1.32932	1.4797	1.28905	0.993782	0.926292	0.642973	1.29662	1.27444	1.21592
'XLOC_002639'	'SCD'	515.241	457.891	478.368	338.394	352.389	342.871	478.463	505.338	497.834	318.359	359.829	283.688	379.316	377.304	353.941
'XLOC_002640'	'LINC00263'	21.8927	21.228	20.6964	18.4132	15.8757	16.4417	21.5485	21.2841	21.5841	14.7422	14.0933	21.2126	16.5531	15.4264	15.3313
'XLOC_002641'	'WNT8B'	2.60769	2.39293	3.11535	2.63687	2.03317	2.13565	3.40921	3.51125	4.20542	2.5486	2.40971	1.81257	2.19467	2.31563	2.0309
'XLOC_002642'	'HIF1AN'	12.6727	12.9457	13.1312	12.248	12.3604	13.217	12.9957	13.6351	14.4001	12.5039	13.4322	12.7654	13.8553	14.8355	14.103
'XLOC_002644'	'FAM178A'	14.8108	14.2494	14.395	10.8298	11.3381	12.0403	15.9666	15.496	17.2096	11.7083	14.0403	10.3513	12.9127	14.0226	13.6666
'XLOC_002645'	'SEMA4G'	1.6116	1.58456	1.83084	2.98016	2.58754	2.75783	1.84557	1.81113	1.72913	3.21215	3.08294	3.36857	2.57216	2.54984	2.85296
'XLOC_002647'	'C10orf2'	9.11838	8.94549	9.59836	7.68307	8.39924	8.12996	10.4481	9.30673	9.558	8.8226	8.70496	9.34365	8.6534	8.44582	9.64994
'XLOC_002648'	'LZTS2'	35.3292	32.0357	32.9133	28.8092	27.1196	23.2608	37.3729	35.0401	33.984	30.8739	27.1852	25.4102	28.4886	25.0128	25.4895
'XLOC_002649'	'SFXN3'	4.84345	4.75521	3.7139	4.02182	4.59104	4.19147	4.28485	3.73737	3.76841	4.276	4.20547	5.70231	3.83395	4.19121	4.57298
'XLOC_002650'	'KAZALD1'	1.25998	1.28737	1.53121	1.28675	1.59729	1.31165	1.37077	1.40369	1.53855	1.22379	1.35293	1.31225	1.27145	1.19228	1.38483
'XLOC_002653'	'BTRC'	8.4469	8.70793	8.26847	6.64005	6.74984	6.86873	6.79774	7.75725	8.03612	5.79301	6.37912	5.66753	6.6111	6.70685	6.55528
'XLOC_002654'	'DPCD'	23.3156	26.1705	24.8822	19.5596	20.7271	22.0281	25.0715	22.1654	29.1295	19.842	18.8199	25.9671	21.1998	20.7412	22.2882
'XLOC_002657'	'HPS6'	8.02195	7.04891	6.69254	6.58947	6.67331	5.91296	7.54147	7.11558	6.34597	6.29459	5.94497	6.64219	6.51439	6.05943	6.33339
'XLOC_002658'	'PPRC1'	15.9832	14.0683	14.7647	13.9431	13.523	13.5764	17.2145	15.804	16.0199	16.2755	15.1225	11.3474	16.4333	15.8365	15.3095
'XLOC_002659'	'NOLC1'	50.1222	48.836	50.8919	52.7616	50.7544	52.5909	49.4921	48.8945	53.1197	49.1566	48.1896	50.7644	54.9609	54.4887	59.1296
'XLOC_002660'	'ELOVL3'	0.105408	0.0525231	0.120319	0.1942	0.159512	0.116975	0.100058	0.0522744	0.0146311	0.0610611	0.207199	0.355928	0.232312	0.177792	0.238524
'XLOC_002661'	'GBF1'	15.7116	14.3287	13.8725	15.2857	13.9227	14.785	13.1041	12.0357	12.8796	13.6755	14.055	11.2904	14.9028	12.9582	13.506
'XLOC_002662'	'NFKB2'	6.2547	5.25635	5.44	7.83004	6.78881	6.8534	4.97137	4.98329	4.73542	7.31046	6.59086	8.9096	7.08111	7.06776	7.82929
'XLOC_002663'	'FBXL15'	5.98648	5.95454	5.94885	7.52993	7.15282	5.96143	4.954	5.37231	4.9778	7.57521	7.09867	7.45878	6.08141	6.0129	6.20003
'XLOC_002665'	'LOC100505761'	0.471605	0.45162	0.491473	0.48219	0.642878	0.627198	0.420334	0.461043	0.48724	0.566639	0.922289	0.667655	0.536199	0.610562	0.51068
'XLOC_002666'	'TMEM180'	2.73134	2.78532	2.74187	3.95672	3.71138	3.57847	2.69143	2.87512	2.52446	4.54983	3.52083	4.04226	4.44675	4.01814	3.71336
'XLOC_002667'	'SUFU'	8.63041	8.79138	8.23131	10.4245	8.64682	9.03739	9.63283	8.84905	9.00303	9.9069	9.18876	9.81964	10.4068	9.28061	9.58514
'XLOC_002668'	'TRIM8'	24.1521	25.9138	25.5007	24.6075	21.1665	20.4925	28.2366	27.9562	25.71	24.481	21.4152	20.815	19.6753	18.6888	20.4992
'XLOC_002669'	'SFXN2'	10.3341	12.3282	12.7338	11.2983	10.5531	11.7626	11.6947	12.4936	12.9895	12.0181	11.5954	11.9635	11.4744	11.4665	11.3456
'XLOC_002670'	'WBP1L'	10.1724	9.87603	9.19516	10.8493	10.6427	9.72928	10.0285	10.4365	9.60902	9.85173	10.0499	10.4702	10.4181	9.80491	9.87221
'XLOC_002671'	'AS3MT,C10orf32'	31.6925	35.7493	35.6758	30.4185	30.7343	32.3424	30.8311	34.5157	37.086	28.267	30.7849	33.6265	29.4568	30.6979	30.0918
'XLOC_002672'	'CNNM2'	2.90493	3.01546	3.18077	3.87933	3.28983	3.92078	2.7476	2.99113	3.16841	3.79168	2.91307	3.31309	3.45832	2.98605	3.14353
'XLOC_002674'	'INA'	34.8606	32.8708	31.4758	47.9614	46.3542	47.8557	29.3008	28.767	32.0736	44.0851	40.9411	36.1501	40.3836	38.0485	40.8923
'XLOC_002675'	'TAF5'	5.94242	6.33175	6.20322	4.83829	4.45732	4.77476	6.13492	6.38209	7.25007	4.81991	5.0062	6.09243	5.27235	5.10309	5.70559
'XLOC_002676'	'PDCD11'	15.2528	13.974	14.759	13.9335	14.0345	14.3182	13.0913	13.5759	14.5055	13.6817	12.8927	12.3643	16.3743	14.8837	15.7318
'XLOC_002677'	'NEURL'	0.302683	0.224988	0.445139	0.729119	1.07423	0.81662	0.490606	0.412695	0.398645	1.0899	0.838425	1.14592	0.985858	0.941485	0.94647
'XLOC_002679'	'SLK'	15.5331	15.7633	16.2201	12.0133	13.2856	14.5101	15.1654	15.9327	17.7009	12.1206	13.4423	13.0471	13.3686	14.6864	15.429
'XLOC_002680'	'SFR1'	9.09842	10.075	9.10391	7.6695	8.47791	8.04973	8.13714	9.19862	9.48968	7.88942	8.74084	10.087	7.98782	7.89255	8.22777
'XLOC_002681'	'GSTO1'	81.358	78.4836	74.585	52.3789	54.3701	50.7748	73.3559	70.133	76.5012	47.8101	46.7755	53.7168	48.8662	45.6375	51.7864
'XLOC_002682'	'GSTO2'	0.245425	0.295302	0.195634	0.276371	0.172502	0.132853	0.268641	0.301179	0.299383	0.302667	0.271168	0.437499	0.184983	0.0918065	0.261208
'XLOC_002683'	'CCDC147'	0.303918	0.185415	0.225958	0.0695714	0.0447081	0.136485	0.219971	0.255924	0.215337	0.0858871	0.116819	0.098254	0.103541	0.121475	0.0960262
'XLOC_002684'	'SORCS3'	0.235988	0.228351	0.196004	0.13277	0.129258	0.124445	0.273827	0.261265	0.271941	0.109268	0.124306	0.204769	0.127921	0.135033	0.141477
'XLOC_002686'	'ADD3'	22.055	24.8613	24.8218	20.3352	20.9278	22.6539	22.6402	24.2889	25.3561	18.5485	20.4948	22.5883	18.8894	20.974	20.4938
'XLOC_002687'	'MXI1'	10.0263	12.6743	12.1823	16.647	16.4438	16.6827	11.2484	12.3684	12.3358	16.7831	17.1455	20.8815	15.1081	16.3103	16.8437
'XLOC_002688'	'DUSP5'	5.65058	4.968	4.76287	5.34674	5.42702	4.23031	7.28955	5.22982	5.77284	6.41245	5.72156	5.34776	3.64106	3.63365	4.10694
'XLOC_002689'	'SMC3'	56.2788	61.9457	69.306	49.8017	50.0547	59.067	56.4997	58.987	68.3904	45.6715	50.2575	55.3993	48.7191	53.5253	57.8412
'XLOC_002690'	'RBM20'	1.35242	1.1377	1.25923	1.29269	1.30916	1.49708	1.15995	1.06103	1.00779	1.22892	1.25341	0.970479	1.31896	1.35497	1.3577
'XLOC_002691'	'PDCD4'	19.0084	24.0483	23.4757	15.1453	15.2904	16.8626	474.316	22.1686	23.3333	13.3134	16.1576	19.1245	15.182	26.3785	116.441
'XLOC_002692'	'SHOC2'	17.1337	18.5682	17.1168	17.6368	20.3856	20.6705	17.6279	18.5582	19.0023	17.3703	19.8588	19.3745	18.3574	21.4109	19.9902
'XLOC_002693'	'ADRA2A'	0.190686	0.142172	0.133146	0.212345	0.123613	0.241853	0.13009	0.172945	0.0929848	0.204492	0.137585	0.127897	0.177729	0.141062	0.192469
'XLOC_002695'	'ACSL5'	0.0850848	0.1365	0.097396	0.173032	0.246624	0.294684	0.0979976	0.076732	0.0631716	0.245795	0.20158	0.275303	0.282241	0.297255	0.337765
'XLOC_002696'	'VTI1A'	5.98092	6.59529	6.01783	6.77416	6.81032	6.88363	5.91414	6.40433	6.56548	6.35032	6.51817	5.47185	7.2025	7.33096	7.15131
'XLOC_002698'	'TCF7L2'	24.6634	25.4107	24.6247	20.263	17.9146	18.797	24.8585	23.2258	25.4732	19.7155	19.2982	18.2621	18.7674	18.639	17.7119
'XLOC_002700'	'CASP7'	9.1793	9.2838	10.1579	8.25257	7.64273	9.29585	9.40691	9.10822	10.1581	7.5202	7.36159	9.95947	8.57861	8.84792	9.6309
'XLOC_002702'	'NHLRC2'	8.51053	8.62776	8.2224	7.16267	7.78551	7.97181	7.58031	8.39269	8.26845	7.00025	8.25428	6.18008	8.15345	7.99011	7.79439
'XLOC_002705'	'VWA2'	0.0399058	0.0400112	0.0408896	0.0330867	0.0125528	0.0570986	0.0305299	0.0174324	0.048747	0.0343852	0.0409024	0.0482273	0.0380133	0.0227458	0.0241728
'XLOC_002706'	'FAM160B1'	4.6881	5.0329	4.89391	3.95497	5.03367	4.64798	4.49675	4.34643	4.50757	4.18604	5.53042	4.44095	3.98779	4.63326	4.55082
'XLOC_002707'	'TRUB1'	22.2907	23.9181	22.0176	18.7798	19.7225	20.2451	21.0426	22.1282	23.6833	17.2802	20.0873	18.452	19.2882	21.7725	20.3378
'XLOC_002708'	'ATRNL1'	4.92313	6.49981	5.77777	5.81881	5.49073	6.04592	5.83712	6.56042	6.14513	5.20863	5.5396	5.40861	5.07351	5.73958	5.97777
'XLOC_002714'	'ENO4'	0.117873	0.166281	0.14977	0.271838	0.163396	0.191751	0.099343	0.212425	0.142176	0.149524	0.203076	0.258557	0.294538	0.182593	0.294168
'XLOC_002716'	'SLC18A2'	1.73685	1.43264	1.48186	1.4222	2.0669	1.40333	1.33284	1.33823	1.35817	1.58428	1.78007	1.70367	1.65732	1.5977	1.43712
'XLOC_002718'	'CASC2'	0.751014	0.982653	0.995852	1.02607	0.858519	0.922126	0.855464	0.965975	1.04275	0.797697	0.838787	1.04405	0.90846	0.938041	1.04816
'XLOC_002719'	'NANOS1'	2.42505	2.44876	2.26104	2.57126	2.53419	2.56484	2.65453	2.3858	2.33584	2.32528	2.64052	2.8935	2.63085	2.38774	2.65665
'XLOC_002720'	'FAM45A'	10.1569	10.6678	10.3848	10.032	11.0737	11.3814	10.033	10.2396	10.6677	9.47716	11.2782	11.4792	10.537	11.2463	11.1325
'XLOC_002721'	'GRK5'	6.34201	5.76759	5.81109	8.69597	8.31269	7.87244	5.70337	5.08823	5.52111	8.55097	7.87097	14.7454	8.68111	8.36395	8.86064
'XLOC_002723'	'BAG3'	16.6568	13.7858	14.808	13.6115	12.5882	11.6938	16.4848	14.538	13.9069	13.4609	12.818	13.551	13.7144	12.9481	14.2754
'XLOC_002724'	'INPP5F'	13.7832	12.9784	12.9264	9.78826	10.6262	10.7615	13.0509	12.2255	13.6323	9.57642	10.3757	11.2912	9.71931	10.7636	10.928
'XLOC_002725'	'SEC23IP'	12.251	13.1887	12.7856	10.5594	10.7671	11.2691	12.616	12.8664	12.8923	9.66093	11.1802	9.78289	10.6572	11.6294	11.6484
'XLOC_002729'	'WDR11'	14.4137	15.5639	15.4665	12.5578	13.1968	13.584	14.874	14.8486	15.6243	12.6997	13.7649	14.2594	12.7703	13.6918	14.0467
'XLOC_002730'	'TACC2'	10.1238	9.43407	10.0733	8.8115	8.36988	7.82607	11.8747	10.4536	11.3739	8.59785	8.53628	8.88061	8.51736	7.90943	8.37342
'XLOC_002732'	'PLEKHA1'	6.89135	8.29978	8.51519	9.80803	11.3994	12.0257	9.07969	8.81457	8.67902	11.0343	12.0398	13.4939	10.507	12.4377	11.9539
'XLOC_002735'	'HTRA1'	4.1136	5.28258	5.05093	6.25949	5.64173	5.18646	5.5416	5.72164	5.3574	5.19259	5.02737	10.0635	4.97378	4.41676	4.89255
'XLOC_002737'	'FLJ46361'	0.0212943	0.0285539	0.0307467	0.0441522	0.0248138	0.0531296	0.0305296	0.0454638	0.0181882	0.0419551	0.0482681	0.0311425	0.0630835	0.0364388	0.0553274
'XLOC_002740'	'PSTK'	3.55337	3.29805	3.80939	3.32892	3.55567	3.47661	3.94764	3.20113	3.16193	3.29874	2.82349	3.38468	2.78928	2.78269	3.02158
'XLOC_002741'	'ACADSB'	4.20024	4.70907	4.48324	4.07324	4.21238	4.42855	3.82491	4.38641	4.20621	3.62048	4.35518	4.07911	3.98606	4.35542	4.38233
'XLOC_002744'	'BUB3'	105.653	114.395	111.089	86.7522	88.1358	89.2126	110.588	111.211	115.917	84.0279	85.7157	91.1892	82.4211	85.0159	85.5941
'XLOC_002746'	'LHPP'	2.66964	3.01568	2.35047	3.05016	2.62927	2.29531	2.89699	3.07269	2.86837	2.79303	2.32301	4.34478	2.62134	2.72596	2.38217
'XLOC_002747'	'FAM175B'	9.985	11.4596	10.5706	9.0259	9.55297	10.1417	10.9496	10.9498	11.6125	9.38109	10.2175	10.1043	9.42907	10.5248	10.485
'XLOC_002748'	'ZRANB1'	14.9477	17.9865	17.3605	18.3207	18.3043	19.66	15.4208	17.3568	18.6815	17.0791	19.2452	20.0161	18.1931	20.203	21.0032
'XLOC_002750'	'LOC283038'	0.0131585	0.0493691	0.0875025	0.0240874	0.0426671	0.0916266	0.0376361	0.0543012	0.0518926	0.034709	0.0290771	0.049261	0.0407557	0.0868595	0.028011
'XLOC_002751'	'C10orf137'	8.96722	9.26833	10	8.15717	8.57947	9.81071	10.839	10.7627	11.4244	9.65662	10.1835	9.00228	9.77099	10.1364	10.9287
'XLOC_002753'	'BCCIP'	80.1363	87.2764	87.8224	65.5174	65.7845	73.764	82.9478	84.6581	95.8207	61.5565	64.5898	71.0178	64.9305	70.2872	73.6715
'XLOC_002754'	'FANK1'	0.703881	0.674745	0.606332	0.648517	1.16183	1.18906	0.589423	0.548451	0.713381	1.35741	1.0821	1.58735	0.866193	0.885712	1.19477
'XLOC_002755'	'DOCK1'	22.5079	21.8425	21.3175	16.8972	15.5948	16.948	20.2607	22.0581	22.246	15.1355	14.8111	14.828	16.2888	15.6547	15.7685
'XLOC_002758'	'PTPRE'	0.56599	0.521377	0.529684	0.846782	0.919319	1.02503	0.587318	0.648598	0.775804	1.14001	1.03763	1.15149	1.27361	1.30606	1.18997
'XLOC_002759'	'MGMT'	2.421	2.17416	2.07021	2.9707	2.94083	2.29321	1.73126	2.20125	1.86128	2.64233	2.86818	3.80955	2.51056	2.07145	2.14249
'XLOC_002760'	'CTAGE7P'	0.0534315	0.0628559	0.22743	0.0867154	0.186808	0.183802	0.140809	0.13259	0.148917	0.118528	0.189309	0.148788	0.149373	0.171167	0.163914
'XLOC_002761'	'GLRX3'	100.805	111.616	106.201	76.146	80.4576	86.3826	101.511	100.342	112.321	71.1894	75.149	81.07	74.6728	83.0138	83.2428
'XLOC_002762'	'PPP2R2D'	21.4829	21.3655	22.5352	19.6285	20.2188	21.4207	22.4927	21.318	21.8042	21.1626	21.5757	22.1397	20.6718	19.7363	22.2073
'XLOC_002763'	'JAKMIP3'	0.104582	0.0993601	0.122205	0.149321	0.216122	0.182995	0.117266	0.109207	0.117921	0.147584	0.187359	0.107359	0.123296	0.143683	0.221115
'XLOC_002764'	'DPYSL4'	77.1722	63.0828	66.8068	65.8599	57.3698	51.9502	77.9813	65.2177	68.829	65.1271	57.1623	49.723	58.6687	49.7381	54.1253
'XLOC_002765'	'LRRC27'	10.1997	8.43265	9.47862	7.2263	7.76505	8.56412	9.17914	8.35285	8.95721	7.9796	7.60746	8.27902	7.70088	7.95777	8.0118
'XLOC_002766'	'PWWP2B'	5.10382	3.9369	4.02771	5.13747	5.07401	3.94075	5.28441	4.75249	4.25644	6.11341	4.98685	5.24953	5.22273	3.97169	4.15114
'XLOC_002768'	'INPP5A'	19.1025	17.0973	17.3619	16.8356	15.7702	14.9293	17.968	17.4015	17.2944	15.0327	14.3851	16.0695	14.3236	13.2741	14.5279
'XLOC_002770'	'GPR123'	0.498789	0.351688	0.285159	0.415745	0.362992	0.316674	0.401455	0.274697	0.365769	0.261905	0.260504	0.397938	0.310808	0.225288	0.21848
'XLOC_002771'	'KNDC1'	1.07036	1.0645	1.04205	1.57598	1.16631	1.10652	1.00103	1.04982	0.973269	1.34225	1.05732	1.57683	1.1127	1.05401	1.0935
'XLOC_002773'	'VENTX'	0.143953	0.168849	0.251249	0.141607	0.155095	0.216582	0.213592	0.202607	0.112864	0.268133	0.272837	0.148349	0.247911	0.189767	0.145264
'XLOC_002774'	'ZNF511'	34.7689	34.561	34.3226	29.9481	30.3687	27.837	37.0355	35.5022	36.4923	30.0217	26.1232	29.0511	25.62	24.5142	24.3509
'XLOC_002775'	'PRAP1'	0.141373	0.0683927	0.0661402	0.196946	0.435018	0.354049	0.200366	0.196975	0.167872	0.357896	0.120088	0.41191	0.144018	0.304213	0.259259
'XLOC_002776'	'PAOX'	3.63984	2.75345	2.76318	3.3549	3.34426	3.01928	2.87832	3.2634	2.95094	3.70564	3.36571	3.4274	3.12337	2.84196	2.80604
'XLOC_002777'	'MTG1'	27.7658	27.9484	31.4513	25.1951	25.8326	25.8326	30.9062	28.6215	28.6396	30.4361	29.3628	24.1048	23.6492	23.5674	25.7501
'XLOC_002778'	'LOC619207'	0.226304	0.124264	0.289769	0.172103	0.288395	0.32411	0.263235	0.187228	0.189404	0.540002	0.462546	0.360431	0.366093	0.41414	0.412962
'XLOC_002779'	'CYP2E1'	0.26757	0.059055	0.1375	0.160248	0.202301	0.135617	0.228811	0.0798943	0.13271	0.287131	0.209214	0.22775	0.271446	0.159808	0.241809
'XLOC_002782'	'DIP2C'	7.34763	7.03108	6.81981	7.64315	7.34352	7.30833	6.40142	6.10168	6.62516	6.58557	6.4407	6.48516	7.48659	6.98304	6.97576
'XLOC_002784'	'LARP4B'	10.712	9.83662	9.80478	11.342	11.6378	11.9166	10.3139	10.8236	10.4409	11.9273	12.8805	10.7434	12.3713	12.5982	12.3823
'XLOC_002785'	'IDI2'	4.09009	3.84912	3.56905	4.11309	4.41794	4.07075	3.76875	3.34598	2.96344	3.4763	3.65499	3.51851	3.8017	3.80684	3.9038
'XLOC_002786'	'IDI1'	204.954	199.601	208.504	136.695	155.765	158.557	222.452	223.618	228.392	139.487	176.62	143.369	140.465	149.992	144.015
'XLOC_002787'	'ADARB2'	0.167091	0.195666	0.178538	0.549938	0.587625	0.501074	0.203722	0.18766	0.210439	0.461388	0.442154	0.37441	0.422669	0.331094	0.346933
'XLOC_002788'	'LINC00700'	0.0215668	0.0507754	0.110818	0.0778492	0.116206	0.0694791	0.0204132	0.072119	0.0375567	0.0375013	0.0801313	0.0397855	0.134491	0.0818783	0.121154
'XLOC_002790'	'PITRM1'	13.418	12.6575	12.5797	10.588	10.3565	10.275	13.4267	11.7703	12.6501	10.3258	10.1776	10.4885	9.53394	9.53318	10.3565
'XLOC_002791'	'KLF6'	23.0952	21.3471	19.3313	23.0238	25.3136	25.2979	24.2165	22.3941	23.3215	24.8029	27.0027	21.3543	22.7038	23.9529	23.4915
'XLOC_002794'	'AKR1C2'	0.126153	0.158467	0.0947896	0.354342	0.304528	0.354692	0.0405786	0.0817934	0.093768	0.393724	0.158286	0.389102	0.228329	0.306679	0.25457
'XLOC_002798'	'ASB13'	9.2958	10.3653	8.81842	12.2528	11.416	9.88855	9.61449	10.1524	9.95718	11.2123	10.2191	12.0078	11.6608	10.7175	11.0786
'XLOC_002799'	'GDI2'	231.1	254.358	252.915	213.839	219.089	225.025	235.349	242.251	260.57	194.359	204.365	234.08	207.564	218.422	233.796
'XLOC_002800'	'ANKRD16'	5.31692	3.62763	4.09048	4.09131	3.52868	3.70234	4.33035	4.23893	4.47533	3.96771	3.11653	3.4166	3.6415	2.73768	3.12271
'XLOC_002804'	'PRKCQ'	0.548832	0.458346	0.430023	0.994108	1.02628	0.765333	0.386833	0.3665	0.430724	0.712033	0.617389	0.985181	0.715011	0.802245	0.855264
'XLOC_002805'	'SFMBT2'	0.651425	0.85099	0.754117	1.69877	1.54274	1.65812	0.793178	0.642885	0.7433	1.75789	1.87855	1.74219	2.1887	2.29742	2.02358
'XLOC_002806'	'ITIH5'	0.154647	0.107045	0.22011	0.277346	0.230288	0.276497	0.146741	0.156844	0.177888	0.309817	0.335614	0.490817	0.338209	0.262845	0.367944
'XLOC_002807'	'KIN'	4.84369	4.97475	5.00115	4.19098	4.55014	5.12321	4.77165	4.73608	5.46495	4.37193	4.84024	4.81703	4.42794	5.07849	5.2277
'XLOC_002809'	'SFTA1P'	1.13426	0.686292	1.02027	0.0987652	0.394463	0.179364	1.15614	0.924816	0.828877	0.0942719	0.225977	0.330104	0.186662	0.306166	0.412847
'XLOC_002812'	'USP6NL'	18.7825	18.3904	18.7001	14.7067	15.8429	15.5279	18.9261	18.832	20.8966	14.8646	15.4463	14.3739	15.277	15.3497	16.2314
'XLOC_002813'	'PROSER2-AS1'	0.0538952	0.0969957	0.108756	0.049453	0.0103696	0.105993	0.0767522	0.0366706	0.0793461	0.0698733	0.0744113	0.0422992	0.0448056	0.0383707	0.050951
'XLOC_002814'	'UPF2'	8.81085	9.46566	9.69204	7.39708	7.57027	8.73728	8.61712	8.78428	10.267	7.35999	7.67555	7.34595	8.33708	8.68754	8.3973
'XLOC_002815'	'NUDT5'	59.1611	57.0764	59.7244	51.0861	51.4324	49.68	59.6613	58.5532	59.0031	48.388	44.4686	55.5637	50.1676	45.405	50.2069
'XLOC_002816'	'CCDC3'	2.57003	2.2522	2.14419	3.91697	4.09524	3.38809	2.26788	2.50558	2.40135	4.55867	3.94502	4.21753	4.26166	4.00754	4.08041
'XLOC_002818'	'PHYH'	16.8601	16.988	16.3282	15.7245	15.7434	16.0853	16.3544	16.569	16.4265	14.5814	14.0601	18.8079	15.3046	14.0729	15.5996
'XLOC_002819'	'SEPHS1'	83.1559	86.7002	83.0462	64.6879	63.0594	61.9054	83.7859	83.0945	87.16	58.9697	60.5081	57.2504	60.9786	60.0012	59.2657
'XLOC_002820'	'BEND7'	3.21731	3.50413	3.55948	4.3082	4.25259	4.68688	3.59715	3.71392	4.22454	4.32002	4.65797	4.04368	4.19021	4.05279	4.18398
'XLOC_002821'	'FRMD4A'	26.5603	22.5067	22.8724	22.9011	22.2371	23.0576	26.0211	21.3157	23.84	22.6135	23.6398	19.2715	23.3341	21.5606	22.6684
'XLOC_002822'	'FAM107B'	24.3043	26.1595	25.755	30.2351	31.6567	31.0532	26.513	25.4054	27.4458	28.1974	30.9463	31.0209	29.473	29.9898	30.5496
'XLOC_002823'	'CDNF'	0.31822	0.645344	0.650531	0.458008	0.577686	0.917924	0.827736	0.595961	0.852914	0.450736	0.749956	0.784468	0.508884	0.624723	0.656742
'XLOC_002824'	'DCLRE1C'	3.11675	2.78146	3.26318	2.72622	2.82867	2.93989	2.5903	3.00317	3.26355	2.64676	2.86009	2.84107	2.88416	2.6719	3.23242
'XLOC_002825'	'ACBD7'	10.0343	13.7698	12.5761	12.5599	12.7607	12.3633	11.1185	12.9852	12.0859	11.0099	11.4474	18.3698	12.8432	13.1949	13.3878
'XLOC_002826'	'C10orf111'	0.266116	0.49598	0.470176	0.313619	0.307227	0.368726	0.455243	0.404176	0.411447	0.230667	0.361255	0.240296	0.374313	0.447252	0.296814
'XLOC_002827'	'NMT2'	7.36205	7.43216	7.16307	6.09934	6.97604	6.92772	6.4865	7.01958	7.23393	6.50908	6.31129	7.14285	6.57002	7.54194	6.79676
'XLOC_002829'	'FAM171A1'	33.8094	32.6474	31.3253	30.606	27.6928	27.5556	32.6711	31.8834	31.6112	28.975	26.5907	25.4701	29.7026	27.6417	28.6787
'XLOC_002831'	'FAM188A'	11.9585	13.7981	13.5818	12.7648	13.1843	13.7806	12.219	12.4805	12.5076	11.2361	12.343	13.5077	11.1949	12.216	13.0442
'XLOC_002833'	'RSU1'	14.1912	13.806	14.0647	9.89655	10.8016	10.9732	14.7924	14.6923	15.4659	10.1857	10.1439	10.9499	11.5207	12.1659	12.3283
'XLOC_002834'	'CUBN'	0.658739	0.595813	0.534327	0.34188	0.313349	0.378927	0.606994	0.630246	0.565066	0.34318	0.338306	0.44233	0.415279	0.410624	0.401144
'XLOC_002835'	'TRDMT1'	4.16108	4.41051	4.35309	3.72152	3.59367	3.95351	3.5154	4.19987	4.17803	3.17374	3.68413	3.8269	3.68085	3.67227	3.4384
'XLOC_002837'	'PTPLA'	8.32749	8.346	7.47409	6.77036	6.97924	7.43742	7.02811	8.56928	6.94009	6.35473	7.10343	7.35617	5.80193	7.31985	7.48585
'XLOC_002839'	'NSUN6'	5.3448	7.31537	7.10896	6.25363	6.25606	7.26378	6.41142	7.48495	7.15816	6.8567	6.93546	8.16033	6.38415	7.68167	7.49432
'XLOC_002840'	'NEBL'	20.1891	18.9958	19.8151	17.9502	19.3911	21.2652	19.2281	21.3432	20.168	18.4811	20.3178	17.6029	19.5025	22.4067	22.3259
'XLOC_002842'	'C10orf114'	32.5565	25.4903	26.051	28.6639	25.0097	22.4801	32.218	28.7669	25.5484	28.1383	26.0911	20.5347	25.8424	21.7067	21.982
'XLOC_002844'	'SKIDA1'	13.0637	13.4175	14.7678	18.7816	18.5447	19.5781	13.1887	14.8759	13.3678	20.0437	19.1771	24.7083	20.21	19.6361	20.2008
'XLOC_002845'	'DNAJC1'	19.8363	20.1058	22.1412	30.8655	30.6988	31.6617	21.8457	21.4645	23.653	27.6863	28.4101	39.1022	29.8996	28.8546	31.4517
'XLOC_002847'	'LOC100499489'	3.2318	2.99186	2.59219	1.83867	1.60786	1.51329	2.44578	2.63479	2.60858	1.63814	1.64203	1.04641	1.61923	1.58068	1.37885
'XLOC_002848'	'PIP4K2A'	14.2541	12.7576	13.2225	10.5434	11.423	10.6275	13.4285	13.1262	13.1606	10.408	10.6928	12.3843	11.8379	11.9154	12.1015
'XLOC_002849'	'C10orf67'	0.372063	0.504028	0.39542	0.356463	0.298148	0.378249	0.423646	0.364732	0.381443	0.425738	0.43062	0.225099	0.326828	0.416999	0.373291
'XLOC_002850'	'ARHGAP21'	34.9131	32.8025	33.6742	30.6668	30.5546	33.0473	30.7083	30.0587	33.3515	26.6464	28.3254	22.5692	29.402	28.9285	29.1818
'XLOC_002851'	'PRTFDC1'	27.9392	29.9747	28.1625	22.2884	23.1026	26.3709	29.0329	28.9741	30.4606	22.1871	24.81	21.887	22.1889	24.7099	23.703
'XLOC_002852'	'ENKUR'	0.991861	0.787205	0.759218	1.77507	1.79506	1.74521	0.561771	0.798785	0.741653	1.8806	1.25594	2.796	1.7562	1.6045	1.68808
'XLOC_002854'	'ABI1'	13.7296	15.3786	15.263	11.3733	11.871	13.1068	15.1579	15.2674	15.6379	10.7047	11.8992	12.904	10.9563	13.2793	13.3319
'XLOC_002855'	'LINC00202-1'	0.0115002	0.0443104	0.0520048	0.0373777	0.00910487	0.0631567	0.043935	0.0107251	0.0143515	0.0199044	0.0175037	0.0515635	0.0248289	0.0128584	0.0282322
'XLOC_002856'	'ANKRD26'	3.28002	3.64092	4.29888	3.36217	3.81538	4.37421	3.2778	3.95524	4.6352	3.66775	3.77759	3.76653	3.88634	4.06183	4.47553
'XLOC_002857'	'YME1L1'	70.969	77.002	77.8371	71.4299	75.3141	79.0315	72.3741	76.4017	80.496	68.1293	76.4399	73.1073	73.4703	81.1924	80.73
'XLOC_002858'	'ACBD5'	10.2296	10.7362	9.79718	7.73843	8.24893	8.81431	9.09923	10.315	10.3332	7.85218	9.24223	8.90755	8.1168	8.53835	9.26711
'XLOC_002859'	'LRRC37A6P'	0.14648	0.152075	0.147546	0.205324	0.206401	0.180689	0.142642	0.137532	0.137415	0.183088	0.200253	0.187971	0.197192	0.176559	0.163254
'XLOC_002861'	'MKX'	0.144274	0.123137	0.141915	0.249751	0.315864	0.353007	0.116299	0.140935	0.169942	0.260888	0.25492	0.321887	0.248865	0.268492	0.265843
'XLOC_002862'	'ARMC4'	2.56055	2.68462	3.02783	1.60899	1.46487	1.7393	2.43035	2.60572	3.03524	1.57965	1.6245	1.72439	1.57576	1.8569	1.71092
'XLOC_002863'	'MPP7'	0.724309	1.00497	0.88389	0.963064	1.08692	0.937381	0.735352	0.958494	0.877508	0.959097	0.992234	1.49389	1.00833	1.08405	1.21013
'XLOC_002864'	'WAC-AS1'	24.2444	26.3703	25.9436	23.7832	24.7142	26.1608	24.0205	25.2125	26.8588	22.2622	25.125	25.6092	23.1885	25.2148	25.5401
'XLOC_002866'	'SVIL'	6.7553	6.91693	6.59668	6.70787	6.23715	6.59923	5.61225	5.77559	6.37141	5.15023	4.93237	6.26862	6.17701	5.70184	6.15404
'XLOC_002869'	'KIAA1462'	2.65889	1.85805	1.76841	2.16347	2.31382	2.27681	2.27267	1.8915	2.28872	2.51166	2.5398	2.25576	2.48399	2.48486	2.27543
'XLOC_002870'	'MTPAP'	7.20102	7.15874	6.76341	6.35065	6.04269	6.34708	6.77512	7.13758	7.06525	6.46116	6.62163	5.90197	6.25768	6.5693	6.62449
'XLOC_002872'	'ZNF438'	1.07341	1.23696	1.34345	1.22536	1.26782	1.31364	0.859282	1.15294	1.0689	1.1539	1.06764	1.7363	0.996528	0.92974	1.205
'XLOC_002873'	'ZEB1-AS1'	3.79026	4.08789	4.23459	4.03374	4.46616	4.94054	3.83981	4.32538	3.54386	4.60278	5.15501	6.61825	4.5838	5.0491	5.28168
'XLOC_002874'	'ARHGAP12'	11.9364	12.8458	12.7807	10.7825	12.969	13.4011	12.9113	13.2428	14.5283	11.8704	14.3239	12.5116	12.048	13.44	13.6823
'XLOC_002875'	'KIF5B'	78.6352	79.107	80.1118	72.7075	78.8717	86.7197	78.6872	79.6891	85.6539	70.0939	80.4828	76.3442	74.9718	80.5441	83.9188
'XLOC_002876'	'EPC1'	13.3271	14.456	15.1223	11.7269	11.1749	13.6234	13.4015	12.0881	13.2941	9.56731	10.7721	9.10535	9.73236	10.9402	11.1093
'XLOC_002877'	'ITGB1'	255.88	249.061	233.638	147.188	156.205	166.565	228.062	219.824	236.159	132.114	150.824	145.819	148.69	166.701	163.803
'XLOC_002878'	'NRP1'	7.97419	5.52952	5.76044	2.71159	2.5137	2.43719	6.76575	5.92154	7.52514	2.3512	2.30728	2.67563	2.52887	2.38979	2.72649
'XLOC_002880'	'PARD3'	22.8981	22.5848	22.5184	21.6198	20.4149	21.2728	21.3712	21.5976	23.4882	19.7024	19.6354	19.5211	19.2307	19.6216	20.835
'XLOC_002881'	'CUL2'	19.9894	21.6186	20.3537	15.451	15.2696	16.4753	19.4444	20.1049	22.762	14.4374	16.0563	16.4393	14.4881	16.5145	16.9766
'XLOC_002882'	'FZD8'	1.70697	1.61366	1.63269	1.83257	1.72863	1.39744	2.11141	1.82766	1.56215	1.41721	1.7322	2.48048	1.82312	1.78679	1.91233
'XLOC_002884'	'ZNF248'	7.12261	8.65657	10.4055	8.72469	8.86941	10.8394	10.2014	10.0625	9.79395	8.61719	10.9548	9.08968	9.25177	8.84897	9.26251
'XLOC_002886'	'ZNF25'	3.6524	3.67953	4.17873	4.84389	5.29808	5.6439	4.44875	3.99344	4.31353	4.69756	5.59826	5.98101	4.81259	5.39321	5.75604
'XLOC_002887'	'SEPT7L'	0.491844	0.182162	0.392296	0.40922	0.535738	0.571626	0.375126	0.334596	0.589227	0.208185	0.344649	0.603841	0.352251	0.635952	0.55478
'XLOC_002888'	'LOC441666'	0.372584	0.452593	0.50811	0.237985	0.334602	0.455522	0.472823	0.443514	0.42942	0.360702	0.440731	0.280543	0.331983	0.317343	0.404037
'XLOC_002889'	'ZNF37BP'	2.0283	2.2648	2.93602	2.29194	2.44585	2.95626	1.99834	2.4702	2.50145	2.52387	2.8205	2.53195	2.41173	2.75528	2.76675
'XLOC_002890'	'ZNF33B'	4.49078	5.48768	5.86425	4.10924	4.98126	5.76303	5.05319	5.17883	5.79778	4.56007	5.24664	4.14171	4.46709	4.83357	5.29765
'XLOC_002892'	'HNRNPF'	130.213	137.834	134.797	119.903	118.883	117.428	136.121	134.761	141.848	111.931	109.961	113.625	119.812	121.77	125.033
'XLOC_002893'	'ZNF239'	4.46005	4.28243	5.06858	4.27234	4.2406	5.10669	5.08332	4.77257	5.15672	4.33603	5.1032	4.16335	4.67424	4.82154	4.78419
[truncated: 14,137 more rows]

## Sheet: SUPPLEMENTARY TABLE 3
gene	Log2(Fold Change)
KLHL17	0.529733
ISG15	0.498384
AGRN	0.248587
SCNN1D	0.633638
VWA1	0.832448
MMP23B	1.42497
PLCH2	1.32658
PRDM16	0.893587
ARHGEF16	0.448141
AJAP1	1.64871
HES3	-1.91143
ESPN	2.73284
VAMP3	-0.307916
PARK7	-0.272893
SLC45A1	1.18616
SPSB1	1.47345
UBE4B	-0.252319
PGD	-0.350407
UBIAD1	-0.416176
PTCHD2	1.19775
FBXO44	0.764995
DRAXIN	0.464552
PDPN	-1.02289
SLC25A34	0.508019
FBLIM1	0.357366
CLCNKB	2.49961
SZRD1	-0.276682
CROCC	0.603006
PAX7	2.75498
MRTO4	-0.461903
NIPAL3	0.619437
CLIC4	-0.25875
EXTL1	1.83099
CNKSR1	0.598144
SH3BGRL3	-0.35986
LIN28A	-1.13648
HMGN2	-0.439045
TRNP1	0.575912
WDTC1	0.306875
SYTL1	1.26323
GPR3	0.826035
THEMIS2	1.18022
SESN2	0.585375
RCC1	-0.276936
TRNAU1AP	-0.461033
RAB42	0.770437
PTPRU	0.730697
EIF3I	-0.387729
HDAC1	0.275682
TSSK3	0.468439
KIAA1522	0.312182
HPCA	1.84047
TEKT2	0.514117
SH3D21	1.04335
CDCA8	-0.526314
MACF1	-0.362228
MFSD2A	0.621634
KCNQ4	0.599302
RIMKLA	0.661871
PPIH	-0.309338
YBX1	-0.339434
ERMAP	-0.828161
TIE1	-0.963891
CDC20	-0.363166
DPH2	-0.429052
B4GALT2	-0.286497
KIF2C	-0.258906
UROD	-0.425981
FAAH	0.999402
ELAVL4	1.09885
PRPF38A	-0.240413
ZYG11A	1.13396
PODN	2.15852
LRRC42	-0.261664
PCSK9	-0.841868
PRKAA2	0.43598
HOOK1	1.03541
NFIA	1.23542
DNAJC6	1.30171
PDE4B	1.29986
SGIP1	2.38706
TCTEX1D1	2.19159
CTH	0.614657
TYW3	-0.416185
ACADM	-0.243332
ST6GALNAC3	0.278606
ST6GALNAC5	-0.786167
AK5	-0.670785
NEXN	-0.447568
PTGFR	-0.734288
IFI44L	-0.647557
LPHN2	-0.500068
PRKACB	-0.342148
LRRC8B	0.495996
LRRC8C	0.393636
LRRC8D	0.583546
CDC7	-0.42838
EPHX4	0.479416
KIAA1107	0.807072
CCDC18	-0.305046
SLC44A3	0.969963
PTBP2	-0.313418
LPPR4	0.622421
PALMD	-0.801451
HIAT1	-0.310521
TRMT13	-0.329716
CDC14A	-0.453698
NTNG1	-0.937073
KIAA1324	0.947335
CELSR2	0.279908
CYB561D1	0.319541
CSF1	-0.425423
KCNC4	0.431044
ATP5F1	-0.368448
DDX20	-0.360182
CAPZA1	-0.290507
MOV10	-0.316888
OLFML3	-1.25093
VANGL1	-0.374715
SLC22A15	1.40446
TTF2	-0.896698
MAN1A2	-0.329154
PHGDH	0.393812
TXNIP	0.337363
PIAS3	-0.328383
LOC388692	0.42996
VPS45	-0.264812
PLEKHO1	-0.285487
CA14	0.698279
C1orf54	0.592959
C1orf51	0.896065
ECM1	-0.663697
ADAMTSL4	0.693725
CGN	0.384933
RIIAD1	1.77993
NPR1	3.90682
SLC27A3	0.599964
CKS1B	-0.508583
ZBTB7B	0.463183
EFNA3	1.2865
EFNA1	1.5404
SLC50A1	-0.625894
TRIM46	0.648908
MTX1	-0.394793
FDPS	-0.42017
SYT11	0.45648
LMNA	0.323701
SEMA4A	1.0288
BCAN	0.766954
NTRK1	1.62199
PEAR1	-1.03776
KIRREL	-0.391706
CADM3	0.84263
DARC	1.25484
NHLH1	1.52384
UFC1	-0.436097
DDR2	1.58685
RGS4	0.682331
NUF2	-0.252741
MPZL1	0.433911
C1orf112	-0.468307
FMO4	1.08878
PRRC2C	0.242569
DNM3	1.67977
PRDX6	-0.303166
DARS2	-0.344697
RASAL2	-0.25844
RALGPS2	0.436171
TOR3A	-0.405767
TOR1AIP1	-0.300487
LOC284648	1.09826
NPL	1.68554
LAMC1	-1.24737
RGL1	-0.618946
C1orf21	-0.29207
PLA2G4A	0.805113
RGS2	0.865154
CRB1	0.795388
C1orf53	-1.04476
SHISA4	1.07617
TIMM17A	-0.252345
GPR37L1	0.760067
TMEM183A	-0.30627
PPFIA4	1.71614
ADORA1	0.387231
BTG2	-0.455219
SNRPE	-0.386802
SOX13	-0.366735
NFASC	1.34
CNTN2	2.72534
TMCC2	0.605471
CDK18	2.82796
RASSF5	0.685943
DYRK3	0.676277
PFKFB2	0.648892
CD55	1.00784
CAMK1G	0.841081
G0S2	2.90667
DIEXF	-0.335177
TRAF5	0.793188
PPP2R5A	-0.405759
NENF	0.365883
ATF3	0.920775
FLVCR1	-0.251352
RRP15	-0.284892
TGFB2	-0.614448
C1orf115	1.70087
MARC1	0.425514
CAPN2	-0.375056
H3F3A	-0.304368
ADCK3	-0.636758
GUK1	-0.330349
OBSCN	0.837717
RHOU	1.44482
GALNT2	-0.44336
CAPN9	0.830993
TRIM67	0.936535
GNPAT	-0.371191
NTPCR	-0.430015
KIAA1804	1.08636
SLC35F3	2.86867
GPR137B	0.496024
ZBTB18	-0.41091
EFCAB2	-0.380041
LOC729737	0.762033
SDF4	-0.271626
ACAP3	0.335771
DVL1	0.30469
MXRA8	1.32142
MRPL20	-0.293871
C1orf233	0.901877
TMEM52	0.834674
HES5	-1.21646
MEGF6	0.360779
ICMT	-0.285019
ACOT7	-0.245087
ENO1	-0.282075
GPR157	0.767376
CTNNBIP1	-0.390959
LZIC	-0.312058
CASZ1	1.50417
SRM	-0.355799
EXOSC10	-0.263368
FBXO2	2.58256
FAM131C	2.66223
ARHGEF19	0.683084
MFAP2	0.804294
AKR7A2	-0.2734
DDOST	-0.262718
KIF17	0.99334
EIF4G3	0.282677
ECE1	0.389067
RAP1GAP	0.99735
HTR1D	-1.5654
ZNF436	-0.351529
E2F2	0.409144
ID3	0.264967
STPG1	1.14274
IFI6	0.645321
DNAJC8	-0.301426
PUM1	0.268385
SNRNP40	-0.405663
FABP3	-0.515357
BAI2	0.715882
MTMR9LP	0.876123
MARCKSL1	-0.3465
FAM229A	0.816482
FNDC5	1.50765
TMEM54	1.9951
RNF19B	-0.448305
DLGAP3	0.416137
STK40	0.299084
MRPS15	-0.367038
RSPO1	-0.595778
SF3A3	-0.362568
PABPC4	-0.37912
HPCAL4	0.899445
MYCL1	-0.399198
COL9A2	0.560059
RIMS3	1.17649
EDN2	-1.53899
ZMYND12	1.01242
SLC2A1	0.256142
EBNA1BP2	-0.405941
ELOVL1	-0.443074
SLC6A9	0.344051
ERI3	-0.28705
PTCH2	-1.61896
EIF2B3	-0.34433
MOB3C	0.434836
STIL	-0.4603
TRABD2B	0.643059
TTC39A	1.17761
EPS15	0.611279
RAB3B	1.08135
ORC1	-0.323804
HSPB11	-0.343522
SSBP3	0.244246
DHCR24	-0.506155
PPAP2B	-0.41482
DAB1	-0.397452
OMA1	0.550979
JUN	0.871204
KANK4	0.924489
SLC35D1	-0.334084
DEPDC1	-0.550358
NEGR1	-0.607019
ELTD1	-1.74718
TTLL7	0.371086
GNG5	-0.298691
CTBS	0.346057
SSX2IP	0.410595
DDAH1	-0.50864
COL24A1	2.82114
GEMIN8P4	0.376827
BARHL2	1.30175
TGFBR3	-0.326774
GLMN	-0.44601
LOC100131564	0.378195
DNTTIP2	-0.29119
ARHGAP29	1.27342
LPPR5	0.688206
SASS6	-0.273794
OLFM3	-1.84777
SLC25A24	-0.366829
WDR47	0.340885
C1orf194	0.620998
PSMA5	-0.328026
GSTM3	0.297941
SLC16A4	0.670744
KCNA3	0.917015
LRIF1	0.417983
WDR77	-0.438361
FAM212B	-0.654338
KCND3	-0.688599
RHOC	-0.463948
PHTF1	-0.351267
SYT6	0.72827
DENND2C	1.20634
TSPAN2	0.407018
NHLH2	2.87993
IGSF3	0.295409
VTCN1	-0.661876
WARS2	-0.390131
ZNF697	0.391488
NBPF7	0.63456
ANKRD20A12P	-0.726155
ACP6	-0.612627
GJA5	1.58571
HIST2H2BC	-0.664097
SF3B4	-0.394751
MTMR11	0.719901
APH1A	-0.279678
ENSA	-0.274956
SEMA6C	0.727882
SELENBP1	0.568796
CELF3	1.62553
MRPL9	-0.451898
THEM4	0.545144
S100A4	0.613996
S100A16	-0.708829
ILF2	-0.355623
RAB13	-0.311315
PBXIP1	0.394232
MUC1	1.35436
THBS3	0.766512
SCAMP3	-0.254266
ARHGEF2	0.631476
MEF2D	0.99483
GPATCH4	-0.535766
NES	-0.591129
CRABP2	1.43648
MRPL24	-0.446743
HDGF	-0.406927
LOC100131825	0.846621
TAGLN2	0.291717
IGSF9	0.380548
IGSF8	0.315284
F11R	-0.29791
USF1	-0.409041
ADAMTS4	1.19664
OLFML2B	0.412376
RGS5	-0.804303
ALDH9A1	-0.31997
ILDR2	0.365218
CREG1	0.75678
ANKRD45	0.387414
CENPL	-0.297091
GAS5	0.311453
RFWD2	-0.302617
ASTN1	0.37307
RGS16	1.33794
RGS8	1.16834
NMNAT2	1.74514
ARPC5	-0.358553
GLT25D2	-0.925018
EDEM3	-0.253984
FAM129A	2.19553
TRMT1L	-0.37363
IVNS1ABP	-0.304468
B3GALT2	-1.69246
KCNT2	0.462977
KIF14	-0.445392
DDX59	-0.295868
KIF21B	0.741565
TMEM9	0.276266
PHLDA3	-0.31794
CSRP1	0.310064
LMOD1	0.915922
ARL8A	0.340534
KDM5B	0.353553
CYB5R1	0.321709
ETNK2	0.635302
PIK3C2B	-0.460711
LRRN2	0.901137
NUAK2	0.351511
KLHDC8A	0.335651
LEMD1	0.900088
SLC45A3	0.63103
NUCKS1	-0.266415
RAB7L1	1.29046
EIF2D	-0.419162
CD34	-0.745898
PLXNA2	-0.303238
SERTAD4-AS1	-1.31251
KCNH1	0.70996
TMEM206	0.394302
BATF3	1.35336
DUSP10	0.929558
LBR	-0.250126
TMEM63A	0.422398
LIN9	-0.446964
ITPKB	0.377529
WNT9A	0.99116
ABCB10	-0.292865
C1orf198	0.57246
SIPA1L2	0.268863
TARBP1	1.00869
IRF2BP2	1.17692
GNG4	0.35354
LYST	-0.36972
NID1	-0.782773
HEATR1	-0.31466
LOC339535	-0.887461
GREM2	2.56712
FH	-0.328272
OPN3	-0.605611
MAP1LC3C	0.749257
PLD5	-1.77752
ADSS	-0.502055
SMYD3	0.291447
TFB2M	-0.341649
ZNF692	0.325537
PFKP	0.391739
AKR1C1	0.876335
PRKCQ-AS1	0.476276
CELF2	-0.586431
PROSER2	1.18579
CAMK1D	0.420923
LOC283070	0.823174
OPTN	0.65434
HSPA14	-0.404798
PTER	0.704763
VIM	-0.383637
PLXDC2	-0.671643
SPAG6	1.54291
ARMC3	0.811528
OTUD1	0.604941
GPR158	0.840588
MYO3A	0.563902
MASTL	-0.378916
BAMBI	0.534254
MAP3K8	0.996828
CREM	0.422759
LOC399744	0.318742
RASSF4	0.41767
GPRIN2	2.76959
ZNF488	-0.427325
SLC18A3	0.618176
DKK1	-1.67758
PHYHIPL	1.29039
ARID5B	0.484891
ZNF365	0.935865
LRRTM3	-0.940942
SIRT1	-0.256333
VPS26A	-0.259769
HKDC1	-0.776889
HK1	-0.314785
TSPAN15	1.24013
C10orf35	-0.329351
COL13A1	-3.997
H2AFY2	-0.249882
PALD1	0.525262
UNC5B	0.900201
CDH23	1.12357
CHST3	0.357364
DDIT4	1.69994
CHCHD1	-0.295944
PLAU	0.629342
DLG5-AS1	0.718501
PLAC9	1.14599
LDB3	1.15013
SNCG	1.08059
PAPSS2	1.08268
PTEN	-0.350303
FAS	-0.801263
IFIT1	0.568307
IFIT5	0.465245
KIF20B	-0.255549
RPP30	-0.276044
PCGF5	0.702643
BTAF1	0.308282
KIF11	-0.245467
CYP26A1	-0.610617
PLCE1	0.387223
HELLS	-0.263627
PGAM1	-0.347859
HOGA1	0.649795
MARVELD1	-0.326131
ZFYVE27	0.268
SCD	-0.467342
LINC00263	-0.310888
FAM178A	-0.321232
SEMA4G	0.748735
LZTS2	-0.321831
BTRC	-0.304525
NFKB2	0.359203
TMEM180	0.464808
INA	0.538226
NEURL	1.45002
GSTO1	-0.553006
CCDC147	-1.48586
SORCS3	-0.752393
MXI1	0.535212
ACSL5	1.18899
TCF7L2	-0.368786
GRK5	0.493646
INPP5F	-0.324295
PLEKHA1	0.511475
BUB3	-0.305254
FANK1	0.617623
DOCK1	-0.38807
PTPRE	0.807838
GLRX3	-0.367108
IDI1	-0.420334
ADARB2	1.61674
PITRM1	-0.288027
AKR1C2	1.44256
PRKCQ	0.975381
SFMBT2	1.1397
SFTA1P	-2.05539
USP6NL	-0.256186
CCDC3	0.730066
SEPHS1	-0.395104
BEND7	0.387297
FAM107B	0.30953
RSU1	-0.386294
CUBN	-0.76837
SKIDA1	0.485327
DNAJC1	0.606603
LOC100499489	-0.812244
PIP4K2A	-0.28255
ENKUR	1.09074
ACBD5	-0.286465
MKX	1.18949
ARMC4	-0.758966
ITGB1	-0.62747
NRP1	-1.30867
CUL2	-0.36875
ZNF25	0.479396
GDF10	0.866309
OGDHL	1.39144
TIMM23	-0.241446
PCDH15	-0.642628
ZWINT	-0.356969
RHOBTB1	-0.276286
RTKN2	-0.289527
EGR2	-1.01977
DNAJC12	1.50716
HERC4	-0.304496
PSAP	0.290175
SPOCK2	3.68586
ANXA7	-0.270293
PPP3CB	-0.315322
CAMK2G	0.302524
COMTD1	0.434759
ANXA11	0.910141
GLUD1	-0.250829
KLLN	-0.504518
ACTA2	-0.535981
LIPA	-0.381455
PANK1	-0.391266
ANKRD1	-0.909361
NUDT9P1	1.03922
PPP1R3C	0.835288
CPEB3	0.888523
MYOF	-0.573835
RBP4	inf
SORBS1	0.58317
PIK3AP1	1.30627
AVPI1	1.46379
GOT1	0.414256
DNMBP	-0.726167
ERLIN1	-0.381388
SEC31B	0.340135
NDUFB8	-0.360171
MRPL43	-0.303073
FBXW4	-0.39595
NPM3	-0.496922
KCNIP2	1.42522
PSD	1.18336
NT5C2	-0.249496
SH3PXD2A	0.515506
OBFC1	-0.399351
ITPRIP	-0.52591
LOC282997	-0.667941
ABLIM1	-0.482636
HSPA12A	0.692865
PRDX3	-0.237815
RGS10	1.42613
NSMCE4A	-0.36072
CHST15	-0.597074
EBF3	1.02277
NKX6-2	-2.45847
ADAM8	0.491965
CALY	3.7758
RIC8A	-0.290195
PSMD13	-0.318033
ATHL1	1.01894
IFITM1	0.972781
B4GALNT4	0.675333
RASSF7	0.380195
DRD4	0.975072
EPS8L2	0.773443
EFCAB4A	0.967558
BRSK2	0.50878
MRPL23	-0.342555
KCNQ1DN	1.22024
SLC22A18	0.753565
RRM1	-0.332459
TRIM22	-1.04888
CCKBR	inf
SMPD1	-0.38663
ILK	-0.532437
SYT9	0.584108
EIF3F	-0.255502
TUB	0.272028
AKIP1	-0.453924
ADM	-1.55955
LOC729013	-0.461884
MICAL2	-0.928225
PARVA	-0.480541
TEAD1	0.245059
ARNTL	-0.380985
PDE3B	-0.353457
CALCB	2.67599
KCNC1	0.62459
NAV2	0.9367
PRMT3	-0.402099
NELL1	-0.85028
ANO5	0.49507
SLC17A6	1.70913
ANO3	0.660991
FIBIN	0.983668
BBOX1	-1.32796
DEPDC7	0.465075
CD44	-0.4772
FJX1	-0.461904
TRIM44	0.290591
PRR5L	-0.579114
CD82	-0.896839
PRDM11	-0.360851
MAPK8IP1	0.498772
GYLTL1B	3.55497
CREB3L1	1.08427
DDB2	-0.522723
SLC39A13	0.338723
TRIM48	0.398684
OR4A16	0.536599
LRRC55	0.536516
P2RX3	2.00475
RTN4RL2	0.962252
SERPING1	0.470565
CLP1	-0.410099
GLYATL1	1.17215
FAM111A	0.445474
STX3	0.367978
CCDC86	-0.455756
TMEM109	-0.470525
LRRC10B	1.29269
MYRF	1.00555
FEN1	-0.2525
FADS2	-0.332227
INCENP	-0.323168
POLR2G	-0.263694
SLC3A2	0.801225
RTN3	0.447634
COX8A	-0.380438
OTUB1	-0.271215
FLRT1	0.91084
VEGFB	0.470186
RPS6KA4	-0.496453
PPP2R5B	0.636018
SAC3D1	-0.335348
POLA2	-0.362577
TIGD3	0.507334
NEAT1	1.91525
MALAT1	0.932197
EHBP1L1	0.428697
SNX32	1.0809
DRAP1	-0.285973
TSGA10IP	0.485066
BANF1	-0.447749
PACS1	0.418985
RAB1B	-0.454622
TMEM151A	4.14392
NPAS4	0.973199
RPS6KB2	-0.354835
GSTP1	-0.245998
ALDH3B1	0.473117
TCIRG1	1.47782
CCND1	-0.505366
NADSYN1	-0.443018
ATG16L2	0.525267
P2RY2	1.15871
MRPL48	-0.465106
POLD3	-0.325349
SLCO2B1	-1.03544
TPBGL	-1.22736
SERPINH1	-0.432526
DGAT2	0.878698
TSKU	-0.371794
C11orf82	-0.447744
LOC100506233	-0.420617
TMEM126B	-0.364288
EED	-0.310248
CCDC81	1.30163
PRSS23	-0.889748
FAT3	0.477855
CCDC67	-1.81117
ARHGAP42	-0.331914
TMEM133	-0.37913
KIAA1377	0.868032
YAP1	-0.491274
DYNC2H1	0.320213
GRIA4	-0.713779
ELMOD1	1.36464
ACAT1	-0.309413
C11orf87	0.769988
ZC3H12C	0.438386
LAYN	1.97991
SIK2	1.95584
C11orf1	-0.396685
DIXDC1	0.399898
DLAT	-0.257925
NCAM1	0.860782
NNMT	2.37803
TAGLN	-0.923973
ATP5L	-0.317963
TRAPPC4	-0.728457
ABCG4	2.81815
CBL	0.376014
TMEM136	0.299034
GRIK4	1.23394
TECTA	0.363707
SC5DL	-0.278045
SORL1	0.673201
UBASH3B	-0.319092
C11orf63	0.601885
ROBO3	2.12316
CCDC15	-0.358098
PKNOX2	-0.367092
EI24	-0.332261
CHEK1	-0.307954
DDX25	0.522184
FLI1	-0.279463
KCNJ5	1.83466
APLP2	-0.265865
NTM	-1.63165
GLB1L2	0.676755
SIGIRR	0.990322
RNH1	-0.305018
C11orf35	1.64922
CEND1	0.956389
POLR2L	-0.571294
CDKN1C	0.858508
PHLDA2	-1.36088
CARS	0.448262
ZNF195	0.246151
ART5	1.03777
OR51E2	1.64601
TRIM5	-0.401118
CYB5R2	-1.47247
TRIM66	0.966356
NRIP3	0.643825
MTRNR2L8	2.02079
EIF4G2	-0.290212
GALNT18	0.966321
BTBD10	-0.490502
RRAS2	-0.291283
PSMA1	-0.248601
CYP2R1	0.370617
CALCA	inf
SOX6	-0.722802
KCNJ11	0.719141
ABCC8	1.76506
SERGEF	-0.405896
PTPN5	2.278
E2F8	-0.597621
DBX1	-2.28538
SVIP	-0.261355
CCDC34	-0.328688
BDNF	1.90831
KCNA4	1.94908
DCDC5	0.581763
PAX6	0.377569
ABTB2	-0.828474
SLC1A2	1.16155
COMMD9	-0.293642
SYT13	2.2715
CHST1	0.501203
PHF21A	0.276775
CHRM4	1.49858
ARFGAP2	-0.304646
PACSIN3	0.724147
PSMC3	-0.413492
KBTBD4	-0.437168
C1QTNF4	0.857504
APLNR	1.38099
SLC43A1	1.49196
TIMM10	-0.26749
MRPL16	-0.270202
PRPF19	-0.390229
SYT7	1.93845
FADS3	0.36312
RAB3IL1	1.70914
FTH1	0.277462
MTA2	-0.321806
EML3	0.496485
PLA2G16	0.385979
RCOR2	0.340828
PPP1R14B	-0.499297
NRXN2	1.54606
RASGRP2	1.74167
PYGM	0.665335
MAP4K2	0.331837
CDC42BPG	0.904047
LTBP3	0.532428
MAP3K11	-0.27134
AP5B1	0.582033
CFL1	-0.428629
FOSL1	-0.540074
C11orf68	-0.344151
GAL3ST3	0.839124
CD248	1.17694
BRMS1	-0.279465
SLC29A2	0.478558
MRPL11	-0.305539
SPTBN2	0.46028
PPP1CA	-0.405195
PITPNM1	0.753386
UNC93B1	0.507464
CHKA	0.359997
MTL5	0.783687
FGF19	-5.12475
DHCR7	-0.535799
PDE2A	2.07178
ARAP1	0.535679
STARD10	0.772622
FCHSD2	-0.265368
UCP2	-0.343964
KLHL35	1.61717
GDPD5	0.883983
MAP6	0.692462
GAB2	0.582783
NARS2	-0.303285
DLG2	2.28651
CREBZF	0.269976
FZD4	-0.303619
SNORA8	0.756685
MRE11A	-0.355478
MTMR2	-0.521264
MAML2	-0.927628
GUCY1A2	0.474944
CWF19L2	-0.330783
KDELC2	-0.374898
EXPH5	0.627374
PPP2R1B	0.758275
TIMM8B	-0.430097
DRD2	1.78766
ZW10	-0.342962
BUD13	-0.309491
APOA1	1.41321
SIK3	0.450242
CCDC153	1.01728
MCAM	1.37238
MFRP	0.903378
USP2	1.15191
HSPA8	-0.370496
CLMP	0.854624
SCN3B	0.923335
ROBO4	-0.709467
KIRREL3	2.19576
C11orf45	1.31946
ARHGAP32	0.36467
PRDM10	-0.5428
ADAMTS8	-0.776029
LOC283174	0.613958
IGSF9B	0.580848
B4GALNT3	0.956814
ERC1	0.422808
CACNA1C	0.697179
TEAD4	-0.404494
TSPAN9	-0.255098
PRMT8	-0.334762
C12orf5	-0.24912
RAD51AP1	-0.375192
NDUFA9	-0.413508
KCNA6	0.77645
NTF3	1.55022
CD9	1.77379
PLEKHG6	1.55549
NCAPD2	-0.314329
GAPDH	-0.308561
LAG3	0.710989
CD4	0.867247
GPR162	0.358905
GNB3	0.358674
USP5	-0.332526
ENO2	1.65457
EMG1	-0.301875
C1S	-0.776041
CLSTN3	0.810099
GABARAPL1	0.522996
ETV6	-0.33902
BCL2L14	-0.860688
APOLD1	0.98602
DDX47	-0.436696
HTR7P1	-0.430264
EMP1	-1.53872
H2AFJ	0.425049
PTPRO	0.664235
MGST1	0.798105
PDE3A	1.90676
SLCO1C1	1.89821
SLCO1B7	-2.89602
C12orf39	1.05802
SSPN	1.86192
MRPS35	-0.2885
LOC100287314	-0.54129
FGD4	-0.400405
CNTN1	1.0068
TMEM117	-0.357631
C12orf68	1.01183
CCDC65	0.730866
WNT1	1.1186
PRPH	3.09024
ASIC1	0.650721
COX14	-0.383068
METTL7A	-0.841923
ACVR1B	0.358177
GRASP	0.898791
NR4A1	1.66837
KRT18	-0.801142
MFSD5	-0.299836
PFDN5	-0.318984
TARBP2	-0.342296
PDE1B	3.03613
NEUROD4	1.21553
SUOX	-0.334096
RPS26	-0.38763
ERBB3	1.03608
PA2G4	-0.438896
ESYT1	-0.253929
MYL6	-0.621534
COQ10A	0.411215
SPRYD4	-0.39277
HSD17B6	0.683843
LRP1	0.327502
NXPH4	2.13427
SHMT2	0.485115
INHBE	2.90626
GLI1	-2.40865
KIF5A	1.29818
ARHGEF25	0.309455
SLC26A10	0.634323
LOC100130776	0.824072
TMEM5	-0.316818
XPOT	0.236507
RASSF3	-0.346826
HMGA2	-1.56428
NUP107	-0.388702
MDM2	-0.567444
RAB3IP	0.859818
CNOT2	-0.3685
TPH2	1.99256
TRHDE	0.980704
NAV3	-0.759947
OTOGL	-0.462486
TMTC2	-0.848943
NTS	1.63041
LOC338758	-0.487624
SOCS2	0.273963
METAP2	-0.326708
SNRPF	-0.325015
ELK3	-0.594645
TMPO	-0.41424
SLC25A3	-0.284889
APAF1	-0.314388
SLC17A8	-0.642029
UTP20	-0.397035
MYBPC1	4.08786
DRAM1	-0.419262
PARPBP	-0.347327
ASCL1	0.538453
TDG	-0.250139
C12orf45	-0.432584
RFX4	0.653569
BTBD11	-1.38539
PWP1	-0.265385
WSCD2	0.823287
FICD	-0.51903
ISCU	-0.462033
UNG	-0.384303
ACACB	0.544105
MVK	-1.01425
FAM222A	-0.445524
CUX2	0.469665
SH2B3	0.596049
ALDH2	0.249454
DTX1	1.83101
TPCN1	0.822704
SDSL	0.38841
MAP1LC3B2	0.713923
PEBP1	-0.294147
SRRM4	1.07125
HSPB8	1.26565
PRKAB1	-0.355248
CCDC64	0.707223
MLEC	-0.491208
SETD1B	-0.321749
PSMD9	-0.265339
B3GNT4	1.22704
HIP1R	0.397863
BRI3BP	0.343521
TMEM132B	-0.774439
TMEM132C	-1.00614
GLT1D1	0.715921
FZD10	0.383177
RAN	-0.303421
MMP17	1.44223
FBRSL1	0.261769
ZNF10	0.279418
DCP1B	-0.456072
C12orf4	-0.270558
AKAP3	1.28124
ANO2	0.76013
MRPL51	-0.495273
PIANP	1.01205
CDCA3	-0.46079
C1R	1.72658
C1RL	0.476355
SLC2A3	0.242213
A2M	-0.812177
MAGOHB	-0.330826
CSDA	-0.367247
MANSC1	0.514197
LOH12CR2	0.654409
DUSP16	0.41923
GPR19	0.516546
HEBP1	-0.357344
GRIN2B	-0.495385
ARHGDIB	-1.02951
RERG	1.91311
EPS8	0.565316
LMO3	0.392922
LDHB	-0.255228
KCNJ8	0.831577
ABCC9	-0.388514
ST8SIA1	0.4707
SOX5	0.313762
CASC1	1.00347
IFLTD1	-1.23928
BHLHE41	3.92777
ASUN	-0.311796
PTHLH	-1.49857
ERGIC2	-0.465032
TMTC1	-0.544182
IPO8	-0.321031
YARS2	-0.408603
PKP2	-0.885039
SYT10	-0.675733
CPNE8	0.73603
SLC2A13	0.436337
GXYLT1	-0.264964
PRICKLE1	-0.934158
ADAMTS20	0.619377
TWF1	-0.336087
NELL2	-0.817881
DBX2	-1.94077
LOC400027	-0.522795
SLC38A1	0.33796
SLC38A4	-3.42298
AMIGO2	0.571873
RAPGEF3	0.653994
HDAC7	-0.40535
ZNF641	0.494824
DDX23	-0.318838
WNT10B	1.73555
TUBA1B	-0.259106
TUBA1A	-0.263587
C1QL4	2.40996
MCRS1	-0.381536
FAIM2	2.33311
TFCP2	-0.248839
POU6F1	0.424707
RARG	1.57773
AAAS	-0.248003
ATP5G2	-0.310833
PPP1R1A	2.8091
ITGA7	0.601936
PMEL	2.31231
RNF41	0.520867
TAC3	1.67572
STAC3	0.791741
R3HDM2	0.427519
DDIT3	1.69811
AGAP2	0.873123
CDK4	-0.584208
METTL1	-0.503221
LRIG3	-0.670802
FAM19A2	-1.12375
WIF1	1.15124
LLPH	-0.285199
TMBIM4	-0.292123
CPM	-0.917145
TRHDE-AS1	0.823149
CSRP2	-0.417032
E2F7	-0.461505
PPP1R12A	-0.272428
SLC6A15	0.665944
TSPAN19	0.749532
KITLG	-0.593893
DUSP6	-0.609608
LUM	0.970735
EEA1	-0.336428
TMCC3	1.53191
FGD6	-0.530431
USP44	-0.912868
NTN4	-0.428465
LTA4H	-0.256663
IKBIP	-0.44369
UHRF1BP1L	-0.360513
NUP37	-0.42148
NT5DC3	0.346429
GLT8D2	0.881567
SLC41A2	0.469978
ALDH1L2	2.55852
NUAK1	-1.19427
TMEM119	1.21648
CORO1C	-0.303515
SVOP	0.901532
FOXN4	1.44449
MMAB	-0.674179
ANAPC7	-0.310316
ARPC3	-0.259102
HECTD4	0.525067
DDX54	-0.371328
IQCD	1.04372
SLC24A6	0.509929
LHX5	1.86218
RBM19	-0.372435
HRK	0.743092
TESC	3.56407
PXN	-0.295176
MSI1	0.455094
TRIAP1	-0.509021
RHOF	0.845599
HPD	1.14317
VPS33A	-0.338597
PITPNM2	0.554118
CDK2AP1	-0.362253
RILPL2	0.427684
SCARB1	-0.284306
TMEM132D	-0.487503
RIMBP2	1.45209
ZMYM2	0.25302
IL17D	0.504893
SGCG	0.747338
TNFRSF19	1.24997
SPATA13	-0.681716
ATP8A2	0.778163
RPL21	-0.262531
GTF3A	-0.286129
GSX1	2.58815
MTUS2	0.639473
NBEA	0.473843
CCNA1	0.944266
SERTM1	1.14749
FREM2	-0.718904
NUDT15	-0.277491
ITM2B	-0.240022
FAM124A	0.768909
CKAP2	-0.382168
SUGT1	-0.316158
PCDH17	0.700717
TDRD3	-0.294232
KLF5	1.09541
UCHL3	-0.291213
SLITRK5	-0.496077
GPC5	1.08443
DNAJC3	-0.366991
HS6ST3	1.82419
CLYBL	0.935233
ITGBL1	-1.73302
ATP11A	0.555442
MCF2L	1.03955
F10	2.29089
TMEM255B	1.48764
UPF3A	-0.602002
CRYL1	0.982096
SACS	-0.426169
AMER2	0.488957
SHISA2	0.700032
LNX2	0.45053
FLT1	0.891036
SLC7A1	0.69959
HMGB1	-0.249185
N4BP2L1	1.20681
STARD13	0.596702
SMAD9	0.548046
TRPC4	-0.437971
STOML3	-1.8681
LHFP	-0.504643
FOXO1	-0.622712
VWA8	-1.00725
SLC25A30	0.404365
SUCLA2	-0.281862
MED4	-0.369158
CAB39L	-0.458869
DLEU7	-1.34448
DIAPH3	-0.279048
PCDH20	-1.27794
PCDH9	-0.626948
KLHL1	2.90616
KCTD12	-1.59049
FBXL3	-0.29329
POU4F1	2.30558
SPRY2	-0.341997
SLITRK1	-0.602344
SLITRK6	4.42755
SOX21	0.41512
DOCK9	-1.07394
ZIC5	0.262533
FGF14	-1.98675
FAM155A	0.89825
RAB20	0.530996
GRTP1	0.648841
LINC00565	1.00762
PARP2	-0.286065
APEX1	-0.349854
MRPL52	-0.278154
REM2	1.42387
DHRS4	-0.686123
LRRC16B	1.68753
PCK2	1.77831
DCAF11	-0.263721
REC8	-0.411835
NFATC4	0.483508
NYNRIN	1.61744
LINC00645	2.41104
COCH	0.661227
AKAP6	1.51658
PSMA6	-0.318264
BRMS1L	-0.364858
MIPOL1	0.62701
LRR1	-0.4683
MGAT2	-0.271038
KLHDC2	-0.359347
TMX1	-0.247917
FRMD6	-0.988697
GNG2	-0.351118
C14orf166	-0.286172
PSMC6	-0.452942
STYX	-0.262377
LGALS3	0.849038
PELI2	1.59031
KIAA0586	-0.344836
SLC38A6	-0.355569
PRKCH	1.49825
SNAPC1	0.81246
SYT16	1.24805
RHOJ	-0.86037
AKAP5	0.615246
PLEKHG3	0.802703
FUT8	-0.514805
MPP5	-0.306563
EIF2S1	-0.254053
ARG2	0.556779
GALNT16	0.475073
KIAA0247	-0.435061
SMOC1	0.457654
PAPLN	-0.973826
DNAL1	0.369896
COQ6	-0.438889
VSX2	0.827107
FCF1	-0.298991
FOS	1.89049
JDP2	1.8134
FLVCR2	0.792508
ESRRB	0.810551
TMEM63C	2.05784
GSTZ1	-0.571344
AHSA1	-0.466044
NRXN3	-2.27878
FLRT2	-1.13267
TDP1	-0.440917
PSMC1	-0.336598
CPSF2	-0.385576
RIN3	-0.44932
CHGA	-1.57481
UBR7	-0.280741
UNC79	0.861596
FAM181A	0.491619
OTUB2	0.889212
IFI27L1	0.357566
PPP4R4	0.590965
GLRX5	-0.317661
LINC00617	0.431316
AK7	0.635409
DLK1	5.19936
MEG9	1.77842
DIO3	2.75101
TRAF3	0.45465
TNFAIP2	1.48117
TRMT61A	-0.367804
APOPT1	-0.284746
KIF26A	-0.449593
ADSSL1	0.629188
SIVA1	-0.390368
ZBTB42	0.922133
CEP170B	0.417826
C14orf79	0.375519
CRIP1	2.6335
TMEM121	0.393105
NDRG2	1.57112
LINC00641	0.417233
RAB2B	0.304142
SALL2	-0.620416
PSMB5	-0.346121
CDH24	0.29727
SLC7A8	0.459627
HOMEZ	-0.328696
SLC22A17	1.07578
MYH7	1.50082
ZFHX2	0.813364
PSME2	-0.434184
IPO4	-0.446546
RABGGTA	-0.342588
STXBP6	0.475756
LOC100506071	0.572322
HECTD1	-0.246014
HEATR5A	0.443926
EGLN3	1.56696
PTCSC3	0.661034
MBIP	-0.32242
FBXO33	-0.320548
KLHL28	0.287866
MDGA2	-0.573216
RPL36AL	-0.288466
POLE2	-0.333356
NIN	-0.424057
PYGL	0.430185
NID2	-2.53938
FERMT2	-0.243181
DDHD1	-0.391468
BMP4	0.580417
GCH1	0.598905
WDHD1	-0.273477
DLGAP5	-0.42359
KTN1-AS1	0.787327
OTX2	1.77662
C14orf105	0.891266
L3HYPDH	0.412042
RTN1	0.963146
DHRS7	0.288068
SPTB	1.32235
FUT8-AS1	-1.29639
ATP6V1D	-0.415305
TMEM229B	1.29489
ZFP36L1	0.365
ACTN1	-0.613806
ERH	-0.247679
SLC8A3	-1.17214
MED6	-0.372441
MAP3K9	0.547711
ELMSAN1	0.283518
RPS6KL1	0.740637
PGF	1.11692
C14orf1	-0.828526
TGFB3	0.430618
TMED8	0.509111
NOXRED1	0.868442
STON2	0.830606
GALC	-0.637364
CCDC88C	0.2466
SMEK1	-0.300015
FBLN5	3.21864
NDUFB1	-0.386174
BTBD7	-0.325575
PRIMA1	1.32734
IFI27L2	0.95244
DICER1	-0.345508
CLMN	0.41831
SLC25A29	0.29272
WARS	0.791143
BEGAIN	2.7638
RTL1	4.48804
DIO3OS	0.797228
MOK	0.469995
CINP	-0.345807
CKB	0.3162
C14orf2	-0.254916
TMEM179	0.901428
JAG2	0.745892
TUBGCP5	-0.347167
CYFIP1	-0.447944
GOLGA8S	0.926826
GABRA5	0.398455
GABRG3	1.60221
GOLGA8T	1.21186
CHRNA7	0.441892
ARHGAP11A	-0.321814
GREM1	-0.713579
RYR3	-0.566817
THBS1	0.704522
DISP2	0.964656
KNSTRN	-0.267264
BAHD1	0.503714
CASC5	-0.481765
SPINT1	3.14685
CHAC1	2.13572
CAPN3	1.30431
EIF3J	-0.312782
B2M	0.267723
SEMA6D	0.707345
CTXN2	1.47656
DUT	-0.244385
EID1	-0.240524
DTWD1	-0.382304
SLC27A2	1.20941
SCG3	0.461434
TMOD2	0.399303
CGNL1	-0.82445
CCNB2	-0.313629
FAM81A	0.473223
FOXB1	-1.18953
TPM1	-0.773008
RAB8B	-0.333409
APH1B	0.402491
ZNF609	0.30498
ANKDD1A	0.576112
DIS3L	-0.382314
MAP2K1	-0.530353
ZWILCH	-0.368897
CORO2B	-0.368592
KIF23	-0.434584
NEO1	0.441154
LOXL1	0.827204
ISLR2	1.24713
SCAMP5	0.563499
COMMD4	-0.508028
NEIL1	1.12938
FBXO22	-0.507938
RCN2	-0.28678
SH2D7	1.01104
CRABP1	1.1665
PSMA4	-0.240757
MORF4L1	-0.305643
KIAA1199	-0.953741
SH3GL3	-0.570616
LOC100505679	0.950013
PDE8A	1.78022
AKAP13	0.279186
LINC00052	1.94369
MRPS11	-0.319703
LOC254559	0.643123
ZNF710	-0.251046
ZNF774	0.684327
BLM	-0.290635
SLCO3A1	-0.584248
ST8SIA2	-0.270966
NIPA1	0.546897
HERC2P2	0.324995
MAGEL2	0.991076
GABRB3	0.323423
CHRFAM7A	0.712604
OTUD7A	0.721226
AVEN	-0.853518
GOLGA8A	0.388399
GOLGA8B	0.717661
ACTC1	1.81835
LOC145845	1.13929
RASGRP1	0.881468
FSIP1	0.676455
GPR176	1.78986
SRP14	-0.261711
BMF	0.695176
RHOV	1.16082
OIP5	-0.484372
SPTBN5	-0.86169
EHD4	-0.769775
CDAN1	-0.2755
LOC645212	-0.47824
SHF	0.497635
GATM	0.618645
SLC30A4	0.779549
MYEF2	0.257426
GABPB1	-0.354575
GNB5	0.360123
MYO5C	0.340671
RAB27A	-0.411649
PRTG	-0.931149
NEDD4	-0.3846
BNIP2	-0.251734
ANXA2	-0.64408
RPS27L	-0.626684
IGDCC3	-0.795863
VWA9	-0.262219
MEGF11	0.920736
TLE3	0.288691
UACA	-0.603574
LARP6	0.523504
PKM	-0.436714
PARP6	0.3254
CELF6	1.00614
LOXL1-AS1	1.33399
LOC283731	1.01122
UBL7	-0.293796
RPP25	0.442852
CSPG4	1.23792
ETFA	-0.247294
TBC1D2B	0.275974
CIB2	0.34579
WDR61	-0.281988
CHRNA3	1.23821
CHRNB4	2.60885
CTSH	1.29802
EFTUD1	-0.411193
CPEB1	2.32091
AP3B2	0.634053
UBE2Q2P1	0.861899
NMB	0.833016
NTRK3	-0.474669
HAPLN3	0.634008
MFGE8	-0.307609
FAM174B	-0.485473
RGMA	-0.356256
TTC23	-0.272607
LYSMD4	0.490763
SNRPA1	-0.4117
PCSK6	0.712688
SNRNP25	-0.298218
HBQ1	1.46059
ARHGDIG	2.84761
PDIA2	2.42902
DECR2	0.569411
NHLRC4	0.600893
RAB40C	-0.270423
FAM195A	0.364267
RHBDL1	1.13737
HAGHL	1.06101
SOX8	-1.11938
CACNA1H	0.922153
BAIAP3	2.65996
HN1L	-0.282633
MAPK8IP3	0.377241
NUBP2	-0.293486
SYNGR3	1.91348
SLC9A3R2	0.836118
DNASE1L2	1.05108
CCNF	-0.422861
C16orf59	-0.308603
NTN3	0.694336
KREMEN2	0.701756
TNFRSF12A	-0.267285
MMP25	0.73042
OR1F1	1.99289
GLIS2	0.283993
ABAT	0.47796
NUBP1	-0.474865
RMI2	-0.513522
SNX29	0.517495
SHISA9	0.492879
NDE1	-0.302647
ABCC1	0.479519
TMC7	0.918382
SYT17	1.14132
CCP110	-0.263824
C16orf62	-0.285377
TMEM159	0.432842
METTL9	-0.23989
EEF2K	0.384254
PLK1	-0.300925
HS3ST4	2.01936
C16orf82	1.81685
KDM8	-0.349031
IL4R	0.716804
SBK1	0.240468
LAT	0.564956
SPN	0.533794
QPRT	0.816919
KIF22	-0.397727
PRRT2	1.0027
ASPHD1	2.3537
ALDOA	-0.450062
CORO1A	0.642547
FBRS	0.280848
ORAI3	0.390003
HSD3B7	0.655249
CLUHP3	0.494781
ORC6	-0.322794
GPT2	0.777656
ADCY7	0.834602
NKD1	0.562523
IRX5	0.666743
IRX6	1.51701
LPCAT2	0.37619
GNAO1	1.17109
MT2A	0.488675
MT1X	0.774933
HERPUD1	0.664143
CPNE2	-0.581239
RSPRY1	-0.386541
ARL2BP	-0.489963
GPR56	1.29194
CCDC113	0.562789
NDRG4	0.642344
CDH5	-1.51654
CES3	0.887844
CES4A	1.51515
SLC9A5	1.18179
PLEKHG4	1.99216
HSD11B2	1.65879
FAM65A	0.308706
CTCF	-0.264273
RLTPR	1.5071
PARD6A	0.379877
NUTF2	-0.307352
PRMT7	-0.272381
ZFP90	0.270157
CDH3	-0.71878
TANGO6	-0.366761
CIRH1A	-0.351036
SNTB2	-0.370796
CYB5B	-0.363306
CLEC18A	0.971231
CLEC18C	2.53822
MARVELD3	0.498483
VAT1L	1.2228
GAN	0.333276
CMIP	1.46668
PLCG2	2.20454
HSD17B2	2.86054
CDH13	0.856314
HSBP1	-0.299521
NECAB2	0.683987
WFDC1	-2.1115
CRISPLD2	3.67716
KIAA0513	0.307047
COX4I1	-0.280587
MAP1LC3B	0.562219
JPH3	0.94708
CTU2	-0.460057
TRAPPC2L	-0.464549
CPNE7	2.33793
RGS11	2.08248
TMEM8A	0.328714
FBXL16	1.89635
LMF1	-0.375701
C16orf91	-0.328955
NME3	0.752794
MRPS34	-0.249771
MSRB1	-0.314877
PKD1	0.29791
ABCA3	0.585824
PRSS27	0.524727
CLDN6	2.20378
MTRNR2L4	2.01287
ADCY9	0.560886
CDIP1	0.386628
GLYR1	-0.302585
FAM86A	-0.514729
SOCS1	-1.7872
LITAF	-0.4837
CPPED1	0.699971
ABCC6	3.54284
XYLT1	0.448305
ARL6IP1	-0.257526
GPRC5B	-0.27816
NDUFAB1	-0.256516
IL21R-AS1	1.00182
RABEP2	-0.48614
SLC7A5P1	0.734389
SEZ6L2	1.79521
FAM57B	1.61741
GDPD3	0.707424
SEPHS2	0.549637
ZNF764	0.466212
BCL7C	-0.456785
STX1B	1.30821
ZNF843	1.65202
SLC6A10P	0.777727
SHCBP1	-0.375072
MYLK3	1.12003
NETO2	-0.282123
CBLN1	3.56597
SALL1	-0.853684
IRX3	0.696517
CRNDE	0.623776
PLLP	-0.647513
CDH8	-0.419304
CDH11	-0.906098
CMTM4	0.337937
RRAD	1.1572
TRADD	1.39516
KIAA0895L	0.346757
EXOC3L1	0.611502
TPPP3	1.5697
ZDHHC1	0.952811
PSMB10	-0.382691
SMPD3	1.23893
CHTF8	-0.335589
NQO1	0.415597
PDXDC2P	0.502722
LOC100506060	0.504695
AARS	0.27727
COG4	-0.276718
MTSS1L	0.328703
HYDIN	0.605462
BCAR1	-0.421806
CHST6	0.777759
KARS	-0.341859
CDYL2	0.998718
GCSH	-0.305477
PKD1L2	1.83383
COTL1	-0.800973
GINS2	-0.428719
KLHDC4	-0.338403
SLC7A5	1.07397
MVD	-0.61763
APRT	-0.505459
GALNS	-0.526137
CBFA2T3	1.60404
SLC22A31	1.37006
SPATA2L	0.758221
DBNDD1	1.18788
TIMM22	-0.282301
TUSC5	1.93036
SERPINF1	2.27494
RPA1	-0.252695
HIC1	1.23477
SMTNL2	1.68089
ARRB2	0.306128
MED11	-0.398869
PSMB6	-0.440502
ENO3	1.40019
WSCD1	1.04185
TXNDC17	-0.436173
ACADVL	0.497206
ELP5	-0.333884
SLC2A4	0.711225
EIF5A	-0.367959
NLGN2	0.417461
TMEM102	1.38012
FGF11	0.398467
CHRNB1	0.803653
MPDU1	-0.529105
ATP1B2	1.7605
EFNB3	0.683555
KDM6B	0.519187
CHD3	-0.379735
NTN1	-0.373441
USP43	1.08234
DNAH9	1.15246
MEIS3P1	0.720453
ADORA2B	1.01705
RAI1	0.329975
EPN2	0.844649
SLC47A1	1.00562
MTRNR2L1	2.02236
WSB1	0.336316
KSR1	0.303965
TMEM97	-0.655253
PIPOX	-0.570035
ANKRD13B	0.320699
RAB11FIP4	1.27692
RHBDL3	0.633734
PSMD11	-0.32687
CDK5R1	0.561694
SLFN5	1.59648
PIGW	-0.547641
MRM1	-0.696761
LHX1	2.29174
AATF	-0.330755
MRPL45	-0.282277
SOCS7	0.308873
ARHGAP23	-0.293543
MLLT6	0.367836
PSMB3	-0.41078
LASP1	-0.454572
PNMT	1.37075
PSMD3	-0.274013
CDC6	-0.40737
RARA	0.545482
EIF1	0.284811
TTC25	0.405118
STAT5A	1.04124
ATP6V0A1	0.342927
TUBG1	-0.307025
CNTNAP1	0.308483
RAMP2	1.10548
VPS25	-0.342813
RND2	0.53453
NBR2	0.656481
ARL4D	1.37251
RUNDC3A	1.42063
FZD2	-0.428346
C17orf104	0.663021
ADAM11	1.9404
ACBD4	1.00235
FMNL1	3.64768
MAPT	1.47364
WNT9B	0.694252
ITGB3	2.54941
PNPO	0.612631
CALCOCO2	0.620075
ATP5G1	-0.613325
NGFR	1.4449
ITGA3	-1.17985
ACSF2	1.874
SPATA20	0.318891
CACNA1G	1.92593
TOM1L1	0.773107
STXBP4	-0.294812
NOG	1.00727
DGKE	0.603604
RAD51C	-0.413815
PRR11	-0.292996
SMG8	-0.319739
GDPD1	0.618359
C17orf82	-1.28928
MRC2	0.778102
TANC2	-0.545924
CACNG1	-1.23637
NOL11	-0.388984
AMZ2	-0.329331
MAP2K6	-0.412566
KCNJ2	-0.572742
SOX9	0.333938
SSTR2	0.777995
ICT1	-0.280678
NUP85	-0.34303
MRPS7	-0.42649
LLGL2	0.935876
MGAT5B	0.348567
SEC14L1	-0.364003
SEPT9	-0.563999
LOC100507351	1.37511
SYNGR2	0.298617
BIRC5	-0.297191
GAA	0.63859
SLC26A11	0.298924
C17orf89	-0.546003
BAHCC1	0.485332
ANAPC11	-0.313374
MAFG-AS1	0.416112
RAC3	0.327571
SLC16A3	0.509895
NARF	-0.258489
FN3KRP	-0.461647
FN3K	0.781434
FAM101B	0.679716
ABR	0.347322
YWHAE	-0.249158
SCARF1	0.529025
RILP	0.95626
TLCD2	0.916908
RTN4RL1	1.61381
TSR1	-0.29141
TRPV3	0.388435
ITGAE	-0.447822
ATP2A3	3.16394
MYBBP1A	-0.384249
PFN1	-0.503175
SPAG7	-0.398171
CAMTA2	0.895492
INCA1	0.893002
DERL2	-0.34852
LOC728392	0.832759
PITPNM3	0.650267
ASGR2	1.4752
DLG4	0.798698
YBX2	1.9957
ZBTB4	0.328196
TP53	-0.305564
LSMD1	-0.411497
KCNAB3	1.29207
TRAPPC1	-0.289475
PER1	0.787906
MYH10	-0.342852
ELAC2	-0.413092
PMP22	-0.696514
COPS3	-0.320362
TOM1L2	-0.307584
FAM83G	1.19371
GRAP	-0.772146
CCDC144NL	0.800106
TMEM11	-0.283708
C17orf103	0.458356
VTN	1.42159
SPAG5	-0.65262
ABHD15	0.427631
TEFM	-0.369422
COPRS	-0.382912
UTP6	-0.281189
MYO1D	0.85515
CCT6B	-0.490929
SLFN12	-0.546661
SLFN13	-0.657112
ACACA	-0.445083
DDX52	-0.293589
SRCIN1	0.955495
C17orf96	0.946631
CACNB1	0.429812
STAC2	1.30568
GSDMB	0.948499
MED24	-0.251685
SMARCE1	-0.275985
HAP1	1.28929
JUP	0.572057
ACLY	-0.351915
GHDC	0.802732
PTRF	-0.301884
PLEKHH3	0.302519
CCR10	1.21626
RAMP2-AS1	0.884826
COA3	-0.517601
VAT1	0.802204
ETV4	-0.800328
DUSP3	0.378228
MPP3	0.76061
MPP2	0.619743
UBTF	-0.367875
ITGA2B	1.10602
CCDC43	-0.297089
EFTUD2	-0.250906
C1QL1	1.98572
PLCD3	0.470358
RPRML	1.92229
PHB	-0.441844
SLC35B1	-0.279004
FAM117A	0.698179
SAMD14	0.818259
COL1A1	0.466981
MRPL27	-0.525811
TMEM100	2.81761
COIL	-0.341501
MRPS23	-0.304661
SUPT4H1	-0.272275
SEPT4	1.5857
TUBD1	-0.311519
APPBP2	0.293941
BRIP1	-0.375944
CYB561	0.849712
ERN1	0.414232
TEX2	0.313822
AXIN2	-0.402311
SLC16A6	2.00514
WIPI1	0.425017
ABCA8	1.91813
KCNJ2-AS1	-0.925106
MGC16275	0.543573
FDXR	-0.689946
USH1G	3.34512
HID1	1.73537
GALK1	1.1315
TRIM47	2.84155
SRP68	-0.352279
EXOC7	-0.240174
FOXJ1	0.941923
PRPSAP1	-0.260492
RHBDF2	0.639089
TIMP2	0.326041
LGALS3BP	1.27837
CANT1	-0.304958
CBX8	0.313753
CBX4	0.444425
NPTX1	2.11074
[truncated: 2,704 more rows]

## Sheet: SUPPLEMENTARY TABLE 4
gene	Log2(Fold Change)
VPS13D	-0.427511
ARID1A	-0.251404
MACF1	-0.387565
NEXN	-0.378885
CYR61	0.284944
PALMD	-0.384936
SLC35A3	0.343617
ECM1	-0.358465
TUFT1	-0.272018
FMO4	0.63574
PRRC2C	-0.289884
RASAL2	-0.295805
LAMC1	-0.247258
SOX13	0.281782
MTR	-0.266779
UBR4	-0.51336
HSPG2	-0.320473
WNT4	0.577749
C1orf63	0.303272
AHDC1	0.304884
USP24	-0.241111
RPE65	-0.736603
GEMIN8P4	-0.402315
DENND2C	0.821208
TSPAN2	-0.383202
NOTCH2	-0.288668
CD34	-0.405786
LYST	-0.327816
OLAH	-1.02467
DKK1	-0.365596
ARID5B	-0.25101
DDIT4	-0.250093
LGI1	0.59011
WNT8B	0.455622
EGR2	1.06195
JMJD1C	-0.252468
ANKRD1	-0.284407
MKI67	-0.307724
ATHL1	0.377841
NCR3LG1	0.300482
PRR5L	0.453209
LRRC10B	0.542545
TSGA10IP	-0.425083
NPAS4	0.916938
TCIRG1	0.803058
RELT	0.301102
FAT3	-0.589108
DYNC2H1	-0.268791
RAB39A	0.354409
ATM	-0.258367
ZC3H12C	-0.260865
MLL	-0.294065
TRAPPC4	-0.469794
SORL1	-0.367236
MTRNR2L8	0.793822
FOLH1	-0.266867
FGF19	0.681667
TENM4	-0.401392
CREBZF	0.326773
SNORA8	0.691147
MMP10	-0.671469
ARID2	-0.262353
DIP2B	-0.289776
KRT18	-0.655336
LRP1	-0.494337
SRGAP1	-0.244499
NAV3	-0.453784
SYT1	-0.248727
ALX1	-1.07116
FAM222A	0.34644
B3GNT4	1.03979
EP400	-0.296124
DUSP16	-0.277652
CASC1	0.791853
ITPR2	-0.36137
PKP2	-0.334753
DUSP6	0.305142
HECTD4	-0.379016
CIT	-0.782318
MORN3	-1.46828
FRY	-0.392546
CCNA1	0.822306
FREM2	-0.443687
PCDH17	-0.260337
MBNL2	-0.312699
AMER2	0.420124
ELF1	0.313679
VWA8	-1.27755
INTS6	0.325964
MYCBP2	-0.424268
ARID4A	0.25001
SMOC1	0.361804
CHGA	-0.331139
FAM181A	-0.272249
DYNC1H1	-0.620541
LINC00638	0.517763
RPPH1	-0.606397
RYR3	-0.428429
MGA	-0.273729
CGNL1	-0.337983
GLCE	0.327506
KIAA1199	-0.536122
AKAP13	-0.350912
HERC2	-0.403392
ZFP106	-0.238812
FBN1	-0.463447
FAM214A	-0.290471
ANXA2	-0.275128
VPS13C	-0.372841
HERC1	-0.520064
STRA6	0.464613
KLHL25	0.366061
SOX8	0.348187
DNASE1L2	0.587878
MMP25	0.554911
IL32	-1.7093
LOC554206	-0.90396
MTRNR2L4	0.562301
SMG1	-0.360405
GTF3C1	-0.260043
SLC6A10P	0.634309
ZFHX3	-0.342252
MTRNR2L1	0.652791
CLTC	-0.26518
EFCAB3	0.546553
PRPF8	-0.245685
MYH10	-0.256337
ETV4	0.27358
WNT3	0.394591
SDK2	-0.259643
RHBDF2	-0.596839
CBX4	0.414252
CCDC57	0.341027
RAB27B	0.512323
ONECUT2	-0.506853
SYT4	-0.37158
DOT1L	0.278252
IER2	0.297985
WASH5P	0.412213
PPAP2C	-0.704147
C19orf26	0.468121
REXO1	-2.11887
ZNF121	0.386668
RTBDN	1.19004
DNAJB1	0.264886
MYPOP	0.519541
PLEKHA4	0.478896
IL11	-0.399651
ZNF154	0.529414
ID2	-0.401597
KLF11	-0.300073
BIRC6	-0.319492
LTBP1	-0.254619
PKDCC	0.347856
SPTBN1	-0.246503
OTX1	0.391103
DYSF	-0.448769
RANBP2	-0.245915
TMEM37	-0.921147
UGGT1	-0.267367
SP9	-0.388715
BMPR2	-0.257569
NBEAL1	-0.411143
PKI55	-0.499695
EFEMP1	0.397828
AAK1	-0.282257
TGFA	-1.02249
LOC90784	-0.327145
LRP2	-0.496812
INO80D	-0.355954
GCSHP3	-0.481068
KLF7	-0.270025
ERBB4	-0.282162
FN1	-0.31467
MARCH4	-0.61136
LAMP5	0.560183
SPTLC3	0.645038
PCSK2	0.442062
ID1	-0.405021
SLC12A5	-0.550959
SNAI1	-0.497192
TUBB1	-0.469629
SLC4A11	0.397157
KIAA1755	0.449246
CLIC6	0.72293
HSF2BP	-0.79699
MIAT	0.302718
TNRC6B	-0.28838
EP300	-0.240655
PARVB	-1.0133
MYH9	-0.276909
CHL1	-0.388305
CNTN6	-0.300413
ITPR1	-0.375702
LRRC3B	0.855489
BSN	-0.326961
FLNB	-0.331911
SKIL	-0.308666
LPP	-0.273831
HES1	-0.374281
WNT7A	0.391672
ETV5	0.343033
LOC220729	0.391732
FGFR3	0.246969
FRAS1	-0.533334
ANXA3	-0.378301
SPP1	-0.325853
FLJ20021	-0.59752
USP53	-0.306365
KIAA1109	-0.339346
FAT4	-0.605523
POU4F2	0.942297
RAPGEF2	-0.287492
LOC100506013	-0.473186
NELFA	-0.373682
FRYL	-0.406912
WDFY3	-0.411762
LEF1	0.351322
NEUROG2	-0.322205
ARSJ	-0.37144
SLC7A11	-0.268942
FAT1	-0.556612
MAP1B	-0.397273
SV2C	0.606898
CRHBP	-0.432108
GPR98	-0.446645
TGFBI	-0.695828
EGR1	0.957502
CXXC5	0.350707
PCDHB5	-0.47993
HMP19	-0.776661
ZFP2	-0.77641
PDE4D	0.347816
LOX	-0.361459
FBN2	-0.556063
FOXC1	0.457457
HIVEP1	-0.38394
MYLIP	-0.405588
HCRTR2	0.966119
ZNF292	-0.264047
PNRC1	-0.290301
SOBP	0.268422
LAMA2	-0.35713
TNFAIP3	-0.521021
GPR126	-0.323733
UTRN	-0.38734
PLEKHG1	-0.247196
TULP4	-0.269582
IGF2R	-0.415903
F13A1	0.450129
ZSCAN23	0.458742
COL11A2	0.599769
DST	-0.549234
RAB23	0.306732
COL12A1	-0.382397
FILIP1	-0.447007
MDN1	-0.550972
PLAGL1	0.294345
SYNE1	-0.459395
LFNG	0.705491
HDAC9	-0.284233
CREB5	-0.274193
CHN2	-0.384447
EGFR	-0.307975
AKAP9	-0.256685
TRRAP	-0.289786
AGFG2	0.413741
SH2B2	0.44612
FLNC	-0.341362
THSD7A	-0.362766
ETV1	0.263033
SP8	-0.306942
PDE1C	0.304559
PCLO	-0.487037
TFPI2	-0.247245
VGF	-0.527095
MLL3	-0.459363
XRCC2	0.31234
ZNF703	-0.501549
C8orf4	0.408329
CHD7	-0.243732
UG0898H09	-0.472523
PI15	-0.293592
ZFHX4	-0.354323
STMN2	-0.276892
RALYL	0.424215
NOV	0.662132
EGR3	2.03781
FGFR1	0.28879
RNF170	-1.16364
PRKDC	-0.514828
CYP7B1	0.43281
GEM	-0.397823
KLF10	-0.265468
ANGPT1	0.479788
SAMD12	-0.522887
FBXO32	-0.5239
ST3GAL1	0.375651
ARC	0.516914
SCRIB	-0.343267
CD274	-0.879452
PDCD1LG2	-0.916069
SH3GL2	0.342751
DMRTA1	-0.786632
TEK	-0.470433
PIP5K1B	0.390138
ANXA1	-0.304314
ZNF462	-0.277016
COL27A1	0.301301
SPTAN1	-0.376894
MAMDC4	0.356591
FREM1	0.373706
CDKN2A	-1.50941
PAX5	0.762486
PRUNE2	-0.42076
ABCA1	-0.422894
TNC	-0.313556
DBC1	-0.486289
MIR600HG	-0.402233
FAM102A	0.286484
NHS	-0.268165
SYTL5	-0.491259
USP9X	-0.351091
AR	-0.258578
MXRA5	-0.389884
HUWE1	-0.485329
WNK3	-0.257266
MTRNR2L10	0.671123
PCDH19	-0.240604
GABRE	0.756284
MIR137	-5.92504
H19	-5.88113

## Sheet: SUPPLEMENTARY TABLE 5
gene	Log2(Fold Change)
KLHL17	0.363971
MMP23B	0.881421
VPS13D	-0.478956
CROCC	0.278494
PAX7	-0.890473
MAN1C1	0.390911
ARID1A	-0.250111
SYTL1	0.6259
GPR3	0.415396
DCDC2B	0.691855
TSSK3	0.500016
MACF1	-0.527199
ARTN	0.703272
L1TD1	0.969871
NEXN	-0.37178
SLC44A3	0.515641
VCAM1	0.682284
KCNC4	0.492399
C1orf51	0.548865
TUFT1	-0.361798
ZBTB7B	0.480306
EFNA3	0.403547
ATP1A2	0.335147
NHLH1	0.302437
DDR2	-0.414891
PRRC2C	-0.376423
DNM3	-0.642696
RASAL2	-0.309009
CEP350	-0.317535
NAV1	-0.294412
SOX13	0.312445
CNTN2	-0.324182
CDK18	0.72824
ATF3	-0.287856
CENPF	-0.238868
RHOU	0.287097
LINC00115	0.512574
HES4	0.427193
ACAP3	0.307046
CCNL2	0.339983
C1orf233	0.352446
MEGF6	0.434119
NPPB	-0.637296
FAM131C	0.881096
UBR4	-0.488058
KIF17	0.412197
HSPG2	-0.263276
WNT4	0.374017
C1orf63	0.518111
MAP3K6	0.339361
AHDC1	0.470394
IFI6	0.337654
BAI2	0.322584
MTMR9LP	0.482827
POU3F1	0.431825
HEYL	0.54911
COL9A2	0.416235
MOB3C	0.393527
TRABD2B	0.610631
USP24	-0.258069
DDAH1	-0.279761
BARHL2	1.40331
LOC100131564	0.572126
F3	0.52363
PPM1J	0.993035
NHLH2	0.719646
NOTCH2	-0.33254
CTSK	0.556671
SELENBP1	0.26214
S100A6	-2.72035
MUC1	0.31087
CRABP2	0.288133
CREG1	0.264375
ANKRD36BP1	-0.421329
ABL2	-0.250766
RGS16	0.575877
FAM129A	-0.394343
CSRP1	-0.260647
SLC45A3	0.337741
CD34	-0.446399
PTPN14	-0.321076
CDC42BPA	-0.25261
LYST	-0.485603
ZNF692	0.298972
PLXDC2	-0.297054
SPAG6	0.599302
ARID5B	-0.585227
PLAU	0.323022
KAT6B	-0.280321
LGI1	0.352928
C10orf12	-0.376958
GRK5	0.32637
LOC619207	0.812119
ARHGAP21	-0.278473
SVIL	-0.253719
EPC1	-0.309303
OGDHL	0.308483
PCDH15	-0.612224
EGR2	0.947719
JMJD1C	-0.433329
SPOCK2	0.336992
ANKRD1	-0.915271
RBP4	0.727214
PYROXD2	-2.68796
SEC31B	0.418599
SORCS1	-0.344563
GFRA1	-0.3398
MKI67	-0.469382
CALY	0.41836
ATHL1	0.489319
IFITM2	0.296398
IFITM1	0.463048
RASSF7	0.338441
EPS8L2	0.67291
EFCAB4A	0.453154
RASSF10	0.899952
NAV2	-0.258782
SLC17A6	-0.480717
TRIM49B	-0.802438
TRIM48	-0.297897
SERPING1	0.305038
PPP1R32	0.5833
LRRC10B	0.640868
CCDC88B	0.759393
NEAT1	0.473653
MALAT1	0.331983
EHBP1L1	0.418432
NPAS4	1.05134
ATG16L2	0.474278
PLEKHB1	0.376235
FAT3	-0.639955
DYNC2H1	-0.340237
ELMOD1	0.332137
ATM	-0.302438
C11orf87	0.473727
MLL	-0.390441
TTC36	0.82006
ARHGEF12	-0.296417
SORL1	-0.269591
ROBO3	0.292764
ADAMTS15	-0.30216
IFITM3	0.24139
C11orf35	0.770907
PDDC1	0.25862
PIDD	0.255666
ART5	0.470244
CYB5R2	1.09187
TPH1	-0.825999
E2F8	-0.448975
BDNF	-0.356403
KCNA4	-0.685347
FOLH1	-0.529209
APLNR	0.588732
VWCE	0.299543
TMEM258	-0.246514
CDC42BPG	0.532386
RIN1	0.389616
MTL5	0.538149
PDE2A	0.472016
TENM4	-0.554904
FAM181B	0.409589
DLG2	-0.607059
CREBZF	0.414919
SNORA18	0.63231
MMP10	-0.908311
GUCY1A2	-0.415356
SCN3B	-0.399728
ARHGAP32	-0.24768
WNK1	-0.26378
ERC1	-0.298697
CD9	0.499242
LAG3	0.567912
CD4	0.463741
GNB3	0.325966
DPPA3	0.976999
LOC338817	0.506607
BCL2L14	-0.953105
SLCO1C1	0.615605
C12orf39	-0.474547
ARID2	-0.295541
WNT1	1.2496
DIP2B	-0.279501
ACVRL1	0.935882
GRASP	0.474445
NEUROD4	0.691109
LRP1	-0.537244
SRGAP1	-0.477573
MDM2	-0.255053
UTP20	-0.298516
MYBPC1	0.661041
SIRT4	0.733365
TMEM132C	0.351681
FZD10	0.273806
MMP17	0.370636
EP400	-0.340434
FBRSL1	0.330919
FGF23	0.755589
C1RL	0.536551
CAPRIN2	0.338285
PUS7L	-0.712143
MLL2	-0.392302
RARG	0.517719
PPP1R1A	0.42275
PMEL	0.386261
TAC3	0.46082
TMEM119	0.468827
HECTD4	-0.47558
MED13L	-0.303983
CIT	-1.07572
DIABLO	-0.253694
PCDH17	-0.319895
KLF5	-0.584072
MBNL2	-0.308593
CLYBL	0.507587
MYO16	-0.355677
F10	0.375785
CRYL1	0.366557
LATS2	-0.364098
AMER2	0.340058
SLC25A30	0.349489
KIAA0226L	0.478209
PCDH8	0.467041
PCDH9	-0.300212
DACH1	-0.364264
MYCBP2	-0.520684
ARGLU1	0.27734
COL4A1	-0.261688
MCF2L-AS1	-0.898308
GAS6	0.330223
REM2	0.367572
PRKCH	-0.592997
SNAPC1	-0.541647
JDP2	-0.308735
TMEM63C	0.580552
FAM181A	-0.418383
AK7	0.548974
DLK1	0.472823
DIO3	0.381758
DYNC1H1	-0.565535
AMN	0.728119
RPPH1	-0.985953
AJUBA	-0.29505
HOMEZ	0.299349
HEATR5A	-0.378618
MDGA2	-0.368193
OTX2	0.633572
RTN1	-0.31367
ZFYVE26	-0.285298
ZFP36L1	0.339714
NGB	0.882007
STON2	-0.295966
WARS	-0.299094
RTL1	0.311242
DIO3OS	1.06057
JAG2	0.493299
GOLGA8I	0.987849
HERC2P7	0.420863
GOLGA8S	0.479856
CHAC1	-0.29203
MGA	-0.282781
TRIM69	0.741658
CGNL1	-0.333258
NEO1	-0.291629
KIAA1199	-0.661723
DNM1P41	0.387459
AKAP13	-0.373047
LINC00052	-0.766666
ZNF774	0.537617
NR2F2	0.302354
IGF1R	-0.378094
WHAMMP3	-0.579246
HERC2P2	0.283798
HERC2	-0.368983
FMN1	0.480229
LPCAT4	0.341937
GOLGA8A	0.469287
GOLGA8B	0.367327
MEIS2	-0.263104
GPR176	0.463751
BMF	0.374236
PLCB2	0.463421
FBN1	-0.456029
MYO5A	-0.285907
PRTG	-0.267564
ANXA2	-0.332698
VPS13C	-0.316953
HERC1	-0.513411
RASL12	1.12206
MYO9A	-0.399287
MAN2C1	0.290354
PEAK1	-0.37427
NTRK3	-0.469416
WDR90	0.451436
RHBDL1	0.586812
METRN	0.366086
HAGHL	0.424677
CHTF18	0.361377
SOX8	0.472122
BAIAP3	0.310221
EME2	0.474667
NPW	1.48362
MIR940	inf
MMP25	0.506559
MKL2	-0.245515
PRRT2	0.555182
CLUHP3	0.400545
NKD1	0.28659
HERPUD1	-0.311796
CCL22	0.934753
HSD11B2	0.53486
NFAT5	-0.320301
PLCG2	0.51735
WFDC1	1.13925
CRISPLD2	0.56086
CPNE7	0.481334
RGS11	0.592512
CLDN6	0.504876
CREBBP	-0.330269
SMG1	-0.359236
SLC6A10P	0.977956
CBLN1	0.349893
SALL1	-0.264503
CRNDE	0.267018
TPPP3	0.512772
PDXDC2P	0.318126
ZFHX3	-0.565553
TAF1C	0.327443
SLC22A31	0.892783
HIC1	0.699626
ENO3	0.377548
SLC2A4	0.557229
TMEM102	0.576292
ATP1B2	0.454899
EFNB3	0.290752
USP43	0.617647
WSB1	0.385733
LHX1	-0.498278
PPP1R1B	2.16556
ADAM11	0.486568
WNT9B	0.655515
ITGB3	-0.350021
CDK5RAP3	0.302801
NXPH3	0.723695
CACNA1G	0.361373
WFIKKN2	0.859525
YPEL2	0.376058
TANC2	-0.484911
PRKCA	-0.266734
SOX9	0.585607
SPHK1	0.343797
ENGASE	0.332242
SLC16A3	0.681684
PRPF8	-0.282066
ATP2A3	0.581147
PHF23	0.245035
YBX2	0.608784
HES7	1.07436
MYH10	-0.473692
HS3ST3A1	0.407812
NCOR1	-0.336817
RASD1	0.545997
SLFN12	-0.464864
SLFN13	0.741876
ACACA	-0.358109
STAC2	0.697573
ITGA2B	0.676983
C1QL1	0.623005
WNT3	0.293909
COL1A1	0.274272
LOC146880	0.502008
HELZ	-0.262767
SDK2	-0.255042
USH1G	0.771534
TMC6	0.442213
LGALS3BP	0.309293
CBX4	0.264861
SETBP1	-0.347348
LOC100287225	1.18998
WDR7	-0.28155
ONECUT2	-0.652249
PMAIP1	-0.342263
PHLPP1	-0.295173
SERPINB8	-0.449843
CDH7	-0.696237
AQP4	0.655494
SYT4	-0.393686
MRO	0.812784
NETO1	-0.307732
REEP6	0.486465
DOT1L	0.38903
SPPL2B	0.400104
SHD	0.450483
TRIP10	0.282441
TGFBR3L	0.591482
C19orf66	0.460478
ICAM1	0.373367
ICAM5	0.829498
ZNF627	-0.270884
IER2	0.356159
CD97	0.586981
MAST3	0.305682
YJEFN3	0.668738
ARHGAP33	0.289407
NCCRP1	1.08122
BCAM	0.357596
APOE	0.272037
PPM1N	0.845558
GIPR	1.13187
PPP1R15A	-0.274151
ADM5	0.40342
LINC00085	0.420154
ZNF331	0.320762
PRKCG	0.612949
TTYH1	0.325753
LENG8	0.459923
SSC5D	0.782158
WASH5P	0.382863
C19orf26	0.337855
PCSK4	0.532821
ATP8B3	1.06869
KLF16	0.331919
ZBTB7A	0.343714
PLIN5	0.449802
SEMA6B	0.25048
ADAMTS10	0.381182
S1PR5	0.429684
RTBDN	0.868439
PALM3	0.555964
JAK3	0.759201
LPAR2	0.291422
BLVRB	0.55223
ATP1A3	0.279525
GRIK5	0.410579
ERF	0.26319
EML2	0.416509
MYPOP	0.363945
GNG8	1.60889
PLEKHA4	0.468357
HRC	0.922045
SLC17A7	1.02942
ZNF83	0.386401
CDC42EP5	0.417479
TNNT1	0.931958
TNNI3	0.508136
COX6B2	0.806327
SBK2	1.16403
ZNF582	-0.449965
FOSL2	-0.348915
BIRC6	-0.506836
CRIM1	-0.302682
PKDCC	0.398519
PLEKHH2	0.362704
SPTBN1	-0.376144
OTX1	0.448323
SLC1A4	-0.28418
MXD1	-0.408445
ALMS1	-0.308798
MTHFD2	-0.247067
VAMP8	0.703255
FAHD2CP	0.557133
ARID5A	0.344122
TMEM87B	0.316844
INHBB	0.73928
UGGT1	-0.310948
SP5	0.825776
SP9	-0.382685
PLCL1	-0.483448
NBEAL1	-0.523719
PKI55	-0.554376
SLC4A3	0.296735
PRSS56	0.949243
GPR35	0.757804
D2HGDH	0.33307
MYT1L	-0.651509
KIDINS220	-0.235496
CDC42EP3	-0.273243
AAK1	-0.293505
EVA1A	-0.767148
AFF3	-0.269342
NXPH2	-0.408934
PLA2R1	0.538423
SCN7A	0.543178
LRP2	-0.249096
ZNF385B	0.604285
INO80D	-0.384735
KLF7	-0.273174
FZD5	0.357161
C2orf80	0.631143
ERBB4	-0.330638
FN1	-0.275263
MARCH4	-1.24071
IRS1	-0.363801
NPPC	0.615415
ECEL1	0.390043
COL6A3	-0.571369
TRIB3	-0.268993
EBF4	0.274583
LAMP5	0.71063
SPTLC3	0.574907
ISM1	-0.634199
L3MBTL1	0.398482
PABPC1L	0.482835
DOK5	-0.283543
TMEM74B	0.498675
SLC4A11	0.565002
ADAM33	0.887768
RALGAPA2	-0.280863
BCL2L1	-0.246738
GGT7	0.27571
KIAA1755	0.445348
CHD6	-0.242156
SULF2	-0.275239
PTGIS	0.305643
HRH3	0.462649
CHRNA4	0.539711
PTK6	0.656214
PCBP3	0.535562
COL6A2	0.341026
SIK1	0.308443
SSR4P1	-0.671916
S100B	0.450999
ZDHHC8	0.336546
AIFM3	1.05469
RGL4	0.534778
SUSD2	0.793944
KIAA1671	-0.322858
MIAT	0.631819
ZNRF3	0.269305
LGALS1	0.449202
TNRC6B	-0.439102
EP300	-0.318499
BIK	0.557537
FAM118A	0.381656
PRODH	0.516755
LOC388849	0.625153
PI4KAP1	0.583706
PI4KAP2	0.46227
GUSBP11	0.373867
MYH9	-0.336121
CYP2D7P1	0.740676
SCUBE1	0.298766
WNT7B	0.310132
ODF3B	0.528804
ARSA	0.380874
CHL1	-0.496184
CNTN6	-0.580783
LRRN1	-0.353456
GRM7	-0.794495
FBLN2	0.472458
TRIM71	-0.254546
ACVR2B	-0.268464
TMEM42	-2.19208
BSN	-0.346341
GLYCTK	0.448531
PHF7	0.459559
PRKCD	0.595994
FLNB	-0.296806
MITF	0.428835
KALRN	-0.399253
EFCC1	0.328659
LOC100507032	0.455379
ESYT3	0.613715
ZIC1	0.358629
TTC14	0.282904
CHRD	0.547097
LPP	-0.437323
WNT7A	0.313306
RFTN1	-0.326126
TMEM158	0.325656
CSPG5	0.284909
COL7A1	0.584183
CADPS	-0.48986
FAM19A4	0.391165
VGLL3	-0.343271
KIAA2018	-0.359049
GOLGB1	-0.243575
HEG1	-0.247033
AMOTL2	-0.423673
NMNAT3	0.939363
PLOD2	0.320661
ZIC4	0.415156
CCDC39	0.415914
MASP1	0.779828
BCL6	0.313616
SDHAP1	0.425142
TFRC	0.362734
TMEM175	0.343991
FGFR3	0.376109
HTT	-0.259721
MSX1	0.584496
SORCS2	0.603136
LIMCH1	-0.475094
LPHN3	-0.278779
CXCL6	0.628682
SHROOM3	-0.26136
FRAS1	-0.70184
ANXA3	-0.517113
AFF1	-0.317307
SPP1	-0.313106
EGF	0.313064
ANK2	-0.277801
USP53	-0.264516
KIAA1109	-0.427776
FAT4	-0.67388
PHF17	-0.250094
POU4F2	0.894378
ARHGAP10	-0.412637
LRAT	0.628404
RAPGEF2	-0.468911
PALLD	-0.33287
TENM3	-0.266865
PPARGC1A	0.298094
LGI2	0.307505
FRYL	-0.316215
OCIAD2	-1.27993
EPHA5	-0.627738
WDFY3	-0.533168
SPARCL1	0.380436
UNC5C	-0.257451
LEF1	0.31199
COL25A1	-0.468838
PRSS12	-0.311362
NDNF	0.34197
SLC7A11	-0.337635
ZNF827	-0.270564
SPOCK3	0.748276
FAT1	-0.582841
NKD2	0.488149
LOC100505806	0.658616
TRIO	-0.277307
ITGA2	-0.350785
MAP1B	-0.476098
GPR98	-0.501559
NR2F1	0.344496
LNPEP	-0.336701
TGFBI	-0.546012
KDM3B	-0.250944
EGR1	0.554945
CXXC5	0.406798
PCDHB3	-0.587451
PCDHB5	-0.671061
GRIA1	-0.280904
FGFR4	0.722316
NSD1	-0.34587
ZNF354B	0.35572
SLC9A3	0.655429
TPPP	0.332942
HCN1	-0.731322
ANKRD31	-0.564379
ELL2	-0.354206
CHD1	-0.269222
LOX	-0.292781
FBN2	-0.538155
APBB3	0.31959
CD14	-1.10569
SPRY4	0.300592
CD74	0.655172
NMUR2	-0.83628
LOC100268168	0.973365
F12	0.560147
FOXC1	0.539452
HIST1H1E	-0.817132
HIST1H4E	-1.23468
HIST1H3H	-0.841433
HLA-E	0.283638
MICB	0.779535
LY6G5B	0.465349
UHRF1BP1	-0.31642
ARMC12	0.622657
SLC25A27	0.726392
TFAP2B	0.39639
OGFRL1	-0.33078
TPBG	0.34826
PRSS35	-0.331564
NT5E	-0.282845
ZNF292	-0.31217
FLJ46906	0.412874
GPR126	-0.302432
UTRN	-0.465459
PPP1R14C	0.70775
PLEKHG1	-0.275324
AKAP12	-0.301685
ARID1B	-0.275957
TULP4	-0.394484
IGF2R	-0.358946
HIST1H4H	-0.953957
GABBR1	0.288109
VWA7	0.934776
AGER	0.396608
HLA-DMA	0.627316
COL11A2	0.665339
MDGA1	0.420952
TFEB	0.58659
ENPP5	0.603699
DST	-0.567094
COL9A1	0.296189
COL12A1	-0.526455
FILIP1	-0.381326
MDN1	-0.480524
PNISR	0.281039
REV3L	-0.258322
MOXD1	0.558821
SYNE1	-0.566719
MLLT4-AS1	0.370552
NFE2L3	0.370169
C7orf41	0.252211
ADCYAP1R1	0.343448
PPP1R17	0.668229
IKZF1	-0.417403
ELN	0.531979
SRRM3	0.481599
HSPB1	0.275633
AKAP9	-0.3225
COL1A2	0.361217
TRRAP	-0.423066
MBLAC1	0.630185
MEPCE	-0.262365
PCOLCE	0.386519
LRWD1	-1.0111
TES	-0.28964
CPED1	-0.488177
TMEM178B	-0.302972
LOC155060	0.698989
SSPO	0.378627
LRRC61	1.60594
NOS3	0.482427
ASIC3	0.552607
THSD7A	-0.331565
TWIST1	0.541587
TMEM196	0.41651
SP8	-0.80048
IGFBP3	-0.507622
COBL	0.529977
PSPH	-0.2725
MLXIPL	1.1763
HIP1	-0.247288
SRCRB4D	0.973616
CACNA2D1	-0.459544
PCLO	-0.609596
SEMA3D	0.373147
C7orf43	2.92605
SAP25	0.896898
LRCH4	0.284578
VGF	0.267788
NAT16	0.711363
NRCAM	-0.264958
KIAA1549	-0.277153
HIPK2	-0.306044
MLL3	-0.56774
XRCC2	0.305186
KIAA1456	0.46951
LOC389641	0.808517
CHD7	-0.284898
UG0898H09	-0.437644
KCNB2	-0.557085
PI15	-0.593635
ZFHX4	-0.439114
STMN2	-0.244955
CA2	0.361036
OSR2	-0.80905
VPS13B	-0.355505
COL14A1	-0.464158
MYC	-0.331991
RHPN1	0.445706
MAPK15	0.619446
KIFC2	0.487378
C8orf42	0.265373
SGK223	-0.473696
LINC00599	0.380651
NUDT18	0.524776
EGR3	1.21176
STC1	0.487428
CHRNA2	0.777544
FGFR1	1.33193
RNF170	1.91504
PRKDC	-0.519423
OPRK1	0.368795
TOX	-0.317165
NCOA2	-0.381574
MMP16	-0.299199
UBR5	-0.255702
TRPS1	-0.343908
FBXO32	-0.917934
ST3GAL1	0.30553
NRBP2	0.418231
ZNF16	-0.380743
CD274	-0.927535
CDKN2B-AS1	-0.649993
TESK1	0.315145
MAMDC2	-0.523736
ANXA1	-0.399289
GCNT1	0.433685
SUSD3	2.32418
GALNT12	0.555672
ZNF462	-0.481076
PAPPA	-0.274705
GSN	0.353164
PTGS1	0.68074
CERCAM	0.385306
SPTAN1	-0.313751
ASS1	0.482479
PRDM12	-0.361066
MAMDC4	0.416008
UAP1L1	1.02076
RFX3	-0.255848
GLIS3	-0.264673
PTPRD	-0.246171
NFIB	-0.261902
RMRP	-0.958114
LOC100289137	-0.513048
MGC21881	-0.404593
LOC440896	0.684493
DIRAS2	-0.319272
BARX1	1.54473
MIRLET7DHG	0.937464
PTCH1	-0.337142
BAAT	-1.03618
ABCA1	-0.375261
KLF4	0.696429
HSPA5	-0.261963
IER5L	0.495445
FAM78A	0.36252
CARD9	0.555829
NPDC1	0.254765
EXD3	0.501942
ARSF	-1.00005
NHS	-0.305498
SCML1	0.298945
SAT1	0.292363
ZFX	-0.303933
USP9X	-0.31436
AR	-0.447282
STARD8	0.644623
GDPD2	0.37108
FLJ44635	-0.491759
NRK	-0.726663
VSIG1	0.686221
ZCCHC12	0.539326
ZIC3	0.349073
LOC389895	-0.591584
LOC100272228	0.516933
PNMA3	0.456094
DUSP9	0.514656
PCSK1N	0.33681
HUWE1	-0.550163
ZXDA	-0.400122
XIST	-0.261635
PCDH19	-0.340814
NUP62CL	0.406024
AMOT	-0.327057
MBNL3	-0.360579
GPC3	0.393672
SOX3	-0.286665
CDR1	-0.721986
LOC100131434	0.566352
GABRE	0.590714
ARHGAP4	0.634037
AMY2B	0.307738
LOC284454	0.745316
ERV3-1	0.506063
IGF2	0.722435

## Sheet: SUPPLEMENTARY TABLE 6
gene	Log2(Fold Change)
ESPN	-0.628948
PAX7	-0.622898
C1orf122	-0.37622
L1TD1	0.720093
CYR61	-0.401103
SLC35A3	0.328686
PRPF38B	0.348812
HIST2H2AC	-0.59003
ZBTB7B	0.46931
ATP1A2	0.277962
DNM3	-0.373801
CFH	-0.964313
CNTN2	-0.274767
CD55	-0.527131
NENF	-0.36971
ATF3	-0.440991
FLVCR1	0.258682
URB2	0.270077
HES4	-0.534718
AURKAIP1	-0.262236
ID3	-0.271737
C1orf63	0.315048
FAM46B	-0.444735
AHDC1	0.279939
EYA3	0.299725
FAM229A	-0.910026
PHC2	-0.332213
EVA1B	-0.338251
CITED4	-0.532303
BARHL2	1.0115
PFN1P2	0.554442
OTUD7B	0.273201
GPATCH4	0.270635
SMG7-AS1	0.601006
PHLDA3	-0.274125
PLD5	-0.539266
OLAH	1.16093
ZNF33A	0.271316
ARID5B	-0.481567
DDX21	0.243888
PLAU	0.402444
CYP26A1	-0.447337
INA	-0.254231
DUSP5	-0.401418
PTPRE	0.432295
GPR123	-0.53648
LOC619207	0.60538
ADARB2	-0.575156
SFMBT2	0.407524
PCDH15	-0.310322
ANKRD1	-0.559147
NOC3L	0.308356
DNMBP	0.283525
USMG5	-0.282372
SH3PXD2A	0.292895
EBF3	-0.293443
WEE1	-0.253104
NCR3LG1	0.32066
SLC17A6	-0.477464
ELP4	-0.324419
FJX1	-0.551469
SAC3D1	-0.281168
FAM89B	-0.282324
CCDC85B	-0.391218
RAB39A	0.418099
CDKN1C	-0.291682
MTRNR2L8	0.296677
SLC5A12	-0.56283
C1QTNF4	-0.767408
FOLH1	-0.347218
PPP1R14B	-0.374641
NUDT8	-0.422356
LIPT2	-0.472496
KLHL35	-0.636869
DLG2	-0.493445
MMP10	-0.726132
H2AFX	-0.374916
SLCO1C1	0.555307
CNTN1	-0.500723
PRPH	-0.56888
NR4A1	-0.33122
SYT1	-0.335639
C12orf75	-0.271722
DTX1	-0.460823
NOP2	0.261377
TMTC1	0.253517
LOC100506844	-0.32669
TMCC3	0.326646
LHX5	-0.634462
CIT	-0.963524
GSX1	-0.414785
CCNA1	-0.753924
KLF5	-0.575463
MBNL2	-0.265726
LATS2	-0.311036
VWA8	0.435406
ENOX1	-0.368857
KLHL1	-0.866053
DACH1	-0.321287
DCT	1.06651
SOX21	-0.278706
IRS2	-0.428419
LINC00645	-0.740961
PNN	0.275893
PRKCH	-0.427804
SNAPC1	-0.293228
RBM25	0.250689
FOS	-0.918757
FAM181A	-0.550569
YY1	-0.307092
CRIP2	-0.280014
RPPH1	-0.664036
HOMEZ	0.299151
OTX2	0.527148
RTN1	-0.453851
FBLN5	-0.560578
ANKRD9	-0.554227
PAR-SN	0.443632
PAR5	0.513597
CHAC1	-0.302538
LOC283663	0.526699
FOXB1	-0.382381
GLCE	0.399643
LOXL1	-0.354137
ISLR2	-0.486917
KIAA1199	-0.474553
MESDC1	-0.320027
LOC100505679	-1.28429
OTUD7A	-0.481351
LOC145845	-0.417676
MEIS2	-0.264557
MEX3B	-0.279169
GOLGA6L10	0.80596
NMB	-0.649029
WFIKKN1	-0.454576
METRN	-0.290728
FAM173A	-0.407223
ATP6V0C	-0.24827
ZNF771	-0.374024
FUS	0.321268
NKD1	0.290415
IRX5	-0.298051
PDP2	0.314347
SNTB2	0.269736
CRISPLD2	0.435778
ZFPM1	-0.491414
C16orf13	-0.300031
RPS2	-0.262614
YPEL3	-0.352996
ZNF688	-0.380722
MIR4519	inf
SLC6A10P	0.489547
CCDC102A	-0.321824
SMPD3	-0.387872
CYBA	-0.858935
NDEL1	0.267167
TAF15	0.251024
LHX1	-0.485509
RUNDC3A	-0.468736
MAPT	-0.328015
NXPH3	0.721122
SOX9	0.329519
C17orf89	-0.426767
METRNL	-0.263796
MNT	-0.294925
CENPV	-0.286028
SEZ6	-0.499154
NUFIP2	0.294173
KRT10	-0.358322
JUP	-0.26332
FAM171A2	-0.310034
RPRML	-0.456715
MRPL45P2	-0.783688
SEPT4	-0.492863
BTBD17	-0.365325
TIMP2	-0.244509
CBX4	-0.329805
PMAIP1	-0.257895
AQP4	0.578921
SYT4	-0.489137
CBLN2	-0.464206
FBXO15	-0.823776
TPGS1	-0.501135
KISS1R	-0.325572
ATP5D	-0.275387
APC2	-0.285462
ZNF358	-0.370337
TRAPPC5	-0.534465
ZNF441	-0.386638
JUNB	-0.366682
PGLS	-0.259098
KCNN1	-0.41257
C19orf60	-0.337853
TMEM59L	-0.329097
DLL3	-0.411514
BLOC1S3	0.369988
FOSB	-0.70335
FLT3LG	-1.11444
ZNF628	-0.508058
ZNF524	-0.538789
ZNF580	-0.301987
LPPR3	-0.438926
MEX3D	-0.361376
FAM108A1	-0.284357
DAPK3	-0.2907
SLC25A41	-0.864441
TUBB4A	-0.380814
CTXN1	-0.33229
ZNF414	-0.340903
CCDC151	-0.724431
C19orf43	-0.261541
GADD45GIP1	-0.345051
PALM3	0.356691
SAMD1	-0.327289
DNAJB1	0.359894
NR2F6	-0.395437
JUND	-0.519048
EID2	-0.273568
ZNF780A	0.34437
TTC9B	-1.21017
TMEM160	-0.609666
PLEKHA4	0.4117
ZNF347	0.299575
LOC284379	0.918274
IL11	0.311153
UBE2S	-0.415873
ZNF787	-0.344452
ZSCAN18	-0.25029
ZNF837	-0.433865
TRAPPC12	-0.262241
ID2	-0.378356
KLF11	-0.307292
MYCN	-0.338969
RHOB	-0.257794
EPT1	0.339711
FOSL2	-0.393272
FAM179A	-0.541968
CCDC85A	-0.579112
REL	0.392571
OTX1	0.402645
KDM3A	-0.242333
POU3F3	-0.295087
SCN2A	-0.393981
SP9	-0.388689
PLCL1	-0.644696
CDK5R2	-0.634575
LOC646736	1.19316
DUSP28	-0.491984
MYT1L	-0.600374
ASXL2	0.301793
SLC4A5	-0.281294
LONRF2	0.516457
FHL2	-0.369909
IL1A	-0.557426
ANKRD30BL	-1.08745
NR4A2	-0.516448
SCN7A	0.782882
ZNF385B	0.496701
KLF7	-0.386312
MARCH4	-0.74352
ECEL1	-0.440574
HES6	-0.268178
TRIB3	-0.279825
SNPH	-0.525646
ISM1	-0.736988
PCSK2	0.329783
INSM1	-0.525752
ID1	-0.571743
LOC100287792	0.785818
CEBPB	-0.736808
GPCPD1	-0.369024
CST3	-0.257665
LOC284801	-0.925054
SCAND1	-0.276622
SDC4	0.335374
OCSTAMP	-0.514903
B4GALT5	0.256454
MIR3648	-1.16107
S100B	0.425123
SDF2L1	-0.32556
MIAT	0.324488
FBLN1	-0.262449
CRELD2	-0.306335
SCARF2	-0.321553
CHCHD10	-0.372096
SELM	-0.345304
CHL1	-0.631592
GRM7	-0.983556
SEMA3F	-0.365992
ROBO2	-0.370784
FAM172BP	1.158
LOC100507032	0.349211
TSC22D2	-0.278464
LPP	0.276636
HES1	-0.378382
THRB	0.34426
UBA7	4.01716
CADPS	-0.352009
FILIP1L	-0.480359
H1FX	-0.363625
AMOTL2	-0.505412
PCOLCE2	0.467101
TFRC	0.280091
C4orf48	-0.711898
PRDM8	-0.515735
C4orf33	-0.424632
NPY5R	0.951931
CPLX1	-0.464431
LGI2	0.30893
TLR6	0.591699
EPHA5	-0.462383
CNOT6L	0.287194
COL25A1	-0.479315
PRSS12	-0.320123
IRF2	0.319051
UBE2QL1	-0.486885
FLJ11235	-0.613452
DCP2	0.270135
DDX46	0.264726
TGFBI	-0.831392
EGR1	-0.57461
PCDHB5	-0.622751
GABRA6	-0.558431
FBLL1	-0.373742
CPLX2	-0.324075
CDHR2	0.550642
HCN1	-0.436737
OTP	-0.74051
SPRY4	0.410942
NMUR2	-0.986783
C5orf54	0.311958
DUSP1	-0.279674
RNF130	-0.260935
WRNIP1	-0.26387
PRPF4B	0.243846
EDN1	-0.462105
ID4	-0.352449
HIST1H2AC	-0.507814
HIST1H4E	-0.994803
HIST1H2BH	-0.393035
PIM1	-0.532866
SRF	-0.308905
TFAP2B	0.374744
FUT9	0.305895
RSPH4A	-0.381024
EYA4	0.375706
HEBP2	-0.311445
VWA7	0.782469
FKBP5	0.242597
TNFRSF21	0.257746
FILIP1	-0.424682
C6orf170	0.384096
CTGF	-0.527702
TXLNB	-0.471683
CITED2	-0.242466
ADAT2	0.343959
UNCX	-0.960168
LFNG	0.72791
HOTAIRM1	-1.08915
CHN2	-0.327856
COL1A2	0.263418
BRI3	-0.347838
NPTX2	-0.328878
SERPINE1	0.32577
LRWD1	-1.06105
CPED1	-0.514131
LOC100128822	-0.373192
TNRC18	-0.27456
SP8	-0.613039
HOXA2	-0.549472
PDE1C	0.34907
SFRP4	-0.631129
IGFBP3	-0.318558
PDK4	-0.620606
C7orf43	3.10248
PPP1R35	-0.387568
VGF	0.416155
GPR37	-0.364893
WDR86	-0.382274
XRCC2	0.30798
KIAA1456	0.334113
SLC7A2	0.358584
EPB49	-0.444789
C8orf58	-0.256446
ZNF703	-0.431034
PI15	-0.460532
STMN2	-0.39068
CA2	0.288722
OSR2	-0.576518
MYC	-0.292769
PVT1	-0.374932
BAI1	-0.561303
GLI4	-0.466655
SGK223	-0.396961
EGR3	-0.602493
STC1	0.411485
FGFR1	1.24007
RNF170	1.06998
CEBPD	-0.664134
PXDNL	-0.54336
TOX	-0.254134
PAG1	0.305263
RUNX1T1	-0.363659
LOC100288748	0.999644
KLF10	-0.33705
FBXO32	-0.961077
LY6H	-0.622131
SCRT1	-0.597813
ZNF16	-0.384419
MTAP	0.253873
GCNT1	0.414695
FGD3	-0.591161
TDRD7	-0.999271
NR4A3	-0.891579
LRSAM1	-0.288688
PRDM12	-0.812982
C9orf172	-0.635886
MRPL41	-0.427582
HINT2	-0.319326
PTAR1	0.245441
DIRAS2	-0.334101
ZNF367	-0.448777
DNLZ	-0.368679
GLRA2	-0.547216
CHST7	-0.379202
TNMD	0.89975
BCORL1	0.24915
LOC389895	-0.465305
GABRQ	-1.11896
TMEM187	-0.479355
PCSK1N	-0.6407
LOC158572	-0.587575
NAP1L3	-0.298973
SOX3	-0.34933
PEG3	0.292043
DDI2	0.319501
ADIRF	-1.49319
FBXL8	-0.751627
MIR137	4.63426
EIF3C	0.844589

## Sheet: SUPPLEMENTARY Table 7
gene
AAK1
ABCA1
ABL2
ACACA
ACAP3
ACVR2B
ADAM11
ADAMTS10
ADAMTS15
ADARB2
ADAT2
ADCYAP1R1
AFF1
AFF3
AGFG2
AHDC1
AIFM3
AJUBA
AK7
AKAP12
AKAP13
AKAP9
ALMS1
ALX1
AMER2
AMOT
AMOTL2
ANK2
ANKRD30BL
ANKRD31
ANKRD9
ANXA2
ANXA3
APBB3
APC2
AR
ARC
ARGLU1
ARHGAP10
ARHGAP21
ARHGAP33
ARHGEF12
ARID1A
ARID1B
ARID2
ARID4A
ARID5A
ARID5B
ARSA
ART5
ARTN
ASS1
ASXL2
ATF3
ATG16L2
ATHL1
ATM
ATP1A3
ATP1B2
ATP5D
ATP6V0C
ATP8B3
AURKAIP1
B3GNT4
B4GALT5
BAI2
BAIAP3
BARHL2
BCAM
BCL2L1
BCL6
BDNF
BIK
BIRC6
BLOC1S3
BLVRB
BMF
BMPR2
BRI3
BSN
BTBD17
C11orf35
C12orf75
C16orf13
C17orf89
C19orf26
C19orf43
C19orf60
C19orf66
C1orf122
C1orf233
C1orf51
C1orf63
C1QL1
C1QTNF4
C1RL
C4orf33
C4orf48
C5orf54
C6orf170
C7orf41
C7orf43
C8orf42
C8orf58
C9orf172
CA2
CACNA1G
CACNA2D1
CADPS
CALY
CAPRIN2
CARD9
CASC1
CBLN1
CBLN2
CBX4
CCDC102A
CCDC151
CCDC39
CCDC57
CCDC85A
CCDC85B
CCDC88B
CCNA1
CCNL2
CD55
CD9
CD97
CDC42BPA
CDC42BPG
CDC42EP3
CDC42EP5
CDH7
CDHR2
CDK18
CDK5R2
CDK5RAP3
CDKN1C
CDKN2A
CDKN2B-AS1
CEBPB
CEBPD
CENPF
CENPV
CEP350
CERCAM
CGNL1
CHAC1
CHCHD10
CHD6
CHD7
CHGA
CHL1
CHN2
CHRD
CHRNA4
CHST7
CHTF18
CIT
CITED2
CITED4
CLTC
CLUHP3
CLYBL
CNOT6L
CNTN1
CNTN2
COL11A2
COL1A1
COL25A1
COL27A1
COL4A1
COL6A2
COL9A2
COX6B2
CPLX1
CPLX2
CPNE7
CRABP2
CREBBP
CREBZF
CREG1
CRELD2
CRIM1
CRIP2
CRISPLD2
CRNDE
CROCC
CRYL1
CSPG5
CSRP1
CST3
CTGF
CTXN1
CXXC5
CYBA
CYP7B1
CYR61
D2HGDH
DACH1
DAPK3
DBC1
DCP2
DDAH1
DDI2
DDIT4
DDX21
DDX46
DENND2C
DIABLO
DIO3
DIO3OS
DIP2B
DIRAS2
DKK1
DLG2
DLK1
DLL3
DMRTA1
DNAJB1
DNASE1L2
DNLZ
DNM3
DNMBP
DOK5
DOT1L
DST
DTX1
DUSP1
DUSP16
DUSP28
DUSP5
DUSP6
DUSP9
DYNC1H1
DYNC2H1
E2F8
EBF3
EBF4
EFCAB4A
EFCC1
EFEMP1
EFNA3
EFNB3
EGFR
EGR1
EGR2
EGR3
EHBP1L1
EID2
EIF3C
ELL2
ELMOD1
ELN
ELP4
EME2
EML2
ENGASE
ENO3
ENOX1
ENPP5
EP300
EP400
EPC1
EPHA5
EPS8L2
EPT1
ERBB4
ERC1
ERF
ERV3-1
ESPN
ETV1
ETV4
ETV5
EVA1A
EVA1B
EXD3
EYA3
EYA4
F10
F3
FAHD2CP
FAM102A
FAM118A
FAM129A
FAM131C
FAM171A2
FAM173A
FAM181A
FAM181B
FAM19A4
FAM214A
FAM222A
FAM46B
FAM78A
FAM89B
FAT1
FAT4
FBLL1
FBLN1
FBLN2
FBLN5
FBN1
FBN2
FBRSL1
FBXL8
FBXO15
FBXO32
FGD3
FGF19
FGFR1
FGFR3
FGFR4
FHL2
FILIP1L
FJX1
FKBP5
FLJ11235
FLJ20021
FLJ46906
FLNB
FLNC
FLT3LG
FLVCR1
FMN1
FN1
FOLH1
FOS
FOSB
FOSL2
FOXB1
FOXC1
FRAS1
FREM2
FRY
FRYL
FUS
FUT9
FZD10
FZD5
GABBR1
GABRQ
GADD45GIP1
GALNT12
GAS6
GCNT1
GDPD2
GEM
GEMIN8P4
GFRA1
GGT7
GIPR
GLCE
GLI4
GLIS3
GLYCTK
GNB3
GNG8
GOLGB1
GPATCH4
GPC3
GPCPD1
GPR123
GPR176
GPR3
GPR35
GPR37
GPR98
GRASP
GRIA1
GRK5
GRM7
GSN
GSX1
GTF3C1
GUCY1A2
GUSBP11
H1FX
H2AFX
HAGHL
HDAC9
HEATR5A
HEBP2
HECTD4
HEG1
HELZ
HERC1
HERC2
HERC2P2
HERC2P7
HERPUD1
HES1
HES4
HES6
HEYL
HIC1
HINT2
HIP1
HIPK2
HIST1H1E
HIST1H2AC
HIST1H2BH
HIST1H3H
HIST1H4E
HIST1H4H
HIST2H2AC
HIVEP1
HLA-E
HMP19
HOMEZ
HOTAIRM1
HOXA2
HRC
HRH3
HS3ST3A1
HSD11B2
HSF2BP
HSPA5
HSPB1
HSPG2
HTT
HUWE1
ICAM1
ICAM5
ID1
ID2
ID3
ID4
IER2
IER5L
IFI6
IFITM2
IFITM3
IGF1R
IGF2
IGF2R
IGFBP3
IKZF1
IL11
INA
INHBB
INO80D
INSM1
INTS6
IRF2
IRS1
IRS2
IRX5
ISM1
ITGB3
ITPR1
ITPR2
JAG2
JAK3
JDP2
JMJD1C
JUNB
JUND
JUP
KALRN
KAT6B
KCNA4
KCNB2
KCNC4
KCNN1
KDM3A
KDM3B
KIAA0226L
KIAA1109
KIAA1199
KIAA1549
KIAA1755
KIAA2018
KIDINS220
KIF17
KIFC2
KISS1R
KLF10
KLF11
KLF16
KLF4
KLF5
KLF7
KLHL17
KLHL25
KLHL35
L3MBTL1
LAG3
LAMA2
LAMC1
LAMP5
LATS2
LEF1
LENG8
LFNG
LGALS1
LGALS3BP
LGI2
LHX1
LHX5
LIMCH1
LINC00085
LINC00115
LINC00599
LIPT2
LNPEP
LOC100128822
LOC100131564
LOC100268168
LOC100505679
LOC100505806
LOC100506844
LOC100507032
LOC145845
LOC155060
LOC220729
LOC284801
LOC389895
LOC440896
LOC554206
LONRF2
LOX
LOXL1
LPAR2
LPCAT4
LPHN3
LPP
LPPR3
LRCH4
LRP1
LRP2
LRRC10B
LRRN1
LRSAM1
LRWD1
LTBP1
LY6G5B
LY6H
LYST
MACF1
MALAT1
MAMDC2
MAN1C1
MAN2C1
MAP1B
MAP3K6
MAPK15
MAPT
MARCH4
MASP1
MAST3
MBLAC1
MBNL3
MCF2L-AS1
MDGA1
MDGA2
MDM2
MDN1
MED13L
MEGF6
MEIS2
MEPCE
MESDC1
METRN
METRNL
MEX3B
MEX3D
MGA
MGC21881
MIAT
MICB
MIR137
MIR3648
MIR4519
MITF
MKI67
MKL2
MLLT4-AS1
MLXIPL
MMP16
MMP17
MMP23B
MNT
MOB3C
MOXD1
MRPL41
MRPL45P2
MSX1
MTAP
MTHFD2
MTL5
MTMR9LP
MTR
MTRNR2L4
MTRNR2L8
MUC1
MXD1
MYC
MYCBP2
MYCN
MYH10
MYH9
MYLIP
MYO5A
MYO9A
MYPOP
NAP1L3
NAT16
NAV1
NAV2
NBEAL1
NCCRP1
NCOA2
NCOR1
NCR3LG1
NDEL1
NDNF
NEAT1
NELFA
NENF
NEO1
NETO1
NEUROG2
NEXN
NFAT5
NFE2L3
NFIB
NHLH1
NHS
NKD1
NKD2
NMB
NMNAT3
NMUR2
NOC3L
NOP2
NOS3
NOTCH2
NOV
NPAS4
NPDC1
NPPB
NPPC
NPTX2
NPY5R
NR2F1
NR2F2
NR2F6
NR4A1
NR4A2
NR4A3
NRBP2
NRCAM
NSD1
NTRK3
NUDT18
NUDT8
NUFIP2
NUP62CL
NXPH2
NXPH3
ODF3B
OGDHL
OGFRL1
ONECUT2
OPRK1
OSR2
OTP
OTUD7A
OTUD7B
OTX1
OTX2
PABPC1L
PAG1
PALLD
PAPPA
PAX5
PAX7
PCBP3
PCDH17
PCDH19
PCDH8
PCDH9
PCLO
PCOLCE
PCSK1N
PCSK2
PCSK4
PDDC1
PDE1C
PDE2A
PDE4D
PDK4
PDP2
PDXDC2P
PEAK1
PGLS
PHC2
PHF17
PHF23
PHF7
PHLDA3
PHLPP1
PI4KAP1
PI4KAP2
PIDD
PIM1
PIP5K1B
PKDCC
PKP2
PLA2R1
PLAGL1
PLAU
PLCB2
PLCG2
PLCL1
PLD5
PLEKHA4
PLEKHB1
PLEKHG1
PLEKHH2
PLIN5
PLOD2
PLXDC2
PMAIP1
PMEL
PNISR
PNMA3
PNN
PNRC1
POU3F1
POU3F3
POU4F2
PPAP2C
PPARGC1A
PPM1J
PPP1R14B
PPP1R14C
PPP1R15A
PPP1R1A
PPP1R32
PPP1R35
PRDM12
PRDM8
PRKCA
PRKCD
PRKCG
PRKDC
PRODH
PRPF38B
PRPF4B
PRPF8
PRPH
PRR5L
PRRC2C
PRRT2
PRSS12
PRSS35
PRSS56
PRTG
PRUNE2
PSPH
PTAR1
PTCH1
PTGIS
PTGS1
PTK6
PTPN14
PTPRD
PTPRE
PUS7L
PVT1
PYROXD2
RAB23
RAB39A
RALGAPA2
RALYL
RANBP2
RARG
RASAL2
RASD1
RASL12
RASSF10
RASSF7
RBM25
REEP6
REL
RELT
REM2
REV3L
REXO1
RFTN1
RFX3
RGS11
RGS16
RHBDF2
RHBDL1
RHOB
RHOU
RHPN1
RIN1
RMRP
RNF130
RNF170
ROBO2
ROBO3
RPPH1
RPRML
RPS2
RSPH4A
RTBDN
RTN1
RUNDC3A
RUNX1T1
RYR3
S100B
SAC3D1
SALL1
SAMD1
SAMD12
SAT1
SBK2
SCAND1
SCARF2
SCML1
SCN3B
SCN7A
SCRIB
SCRT1
SCUBE1
SDC4
SDF2L1
SDHAP1
SDK2
SEC31B
SELM
SEMA3D
SEMA3F
SEPT4
SERPINB8
SERPINE1
SERPING1
SETBP1
SEZ6
SFMBT2
SFRP4
SH2B2
SH3GL2
SH3PXD2A
SHD
SHROOM3
SIK1
SKIL
SLC12A5
SLC16A3
SLC17A7
SLC1A4
SLC25A27
SLC25A30
SLC2A4
SLC35A3
SLC44A3
SLC45A3
SLC4A11
SLC4A3
SLC7A2
SLC9A3
SMG1
SMG7-AS1
SMOC1
SMPD3
SNAI1
SNAPC1
SNPH
SNTB2
SOBP
SORCS1
SORCS2
SORL1
SOX13
SOX21
SOX3
SOX8
SOX9
SP5
SP8
SP9
SPAG6
SPHK1
SPOCK2
SPOCK3
SPPL2B
SPRY4
SPTAN1
SPTBN1
SRCRB4D
SRF
SRGAP1
SRRM3
SSC5D
SSR4P1
ST3GAL1
STAC2
STMN2
STRA6
SULF2
SUSD2
SUSD3
SVIL
SYNE1
SYT1
SYT4
TAC3
TAF15
TAF1C
TCIRG1
TDRD7
TENM3
TENM4
TES
TESK1
TFEB
TFPI2
TFRC
TGFA
TGFBR3L
THRB
THSD7A
TIMP2
TMC6
TMCC3
TMEM102
TMEM119
TMEM132C
TMEM158
TMEM160
TMEM175
TMEM178B
TMEM187
TMEM196
TMEM258
TMEM37
TMEM42
TMEM59L
TMEM63C
TMEM74B
TMEM87B
TMTC1
TNFAIP3
TNFRSF21
TNNI3
TNRC18
TNRC6B
TOX
TPBG
TPGS1
TPPP
TPPP3
TRABD2B
TRAPPC12
TRAPPC4
TRAPPC5
TRIB3
TRIM69
TRIM71
TRIO
TRIP10
TRPS1
TRRAP
TSC22D2
TSPAN2
TTC14
TTC9B
TTYH1
TUBB4A
TUFT1
TWIST1
UAP1L1
UBE2S
UBR4
UBR5
UGGT1
UHRF1BP1
UNC5C
UNCX
URB2
USH1G
USMG5
USP24
USP43
USP53
USP9X
UTP20
UTRN
VGF
VGLL3
VPS13B
VPS13C
VPS13D
VWA8
VWCE
WARS
WASH5P
WDFY3
WDR7
WDR86
WDR90
WEE1
WFDC1
WFIKKN1
WHAMMP3
WNK1
WNK3
WNT3
WNT4
WNT7A
WNT7B
WNT9B
WRNIP1
WSB1
XRCC2
YBX2
YJEFN3
YPEL2
YPEL3
YY1
ZBTB7A
ZBTB7B
ZC3H12C
ZCCHC12
ZDHHC8
ZFHX3
ZFHX4
ZFP2
ZFP36L1
ZFPM1
ZFX
ZFYVE26
ZIC1
ZIC4
ZNF121
ZNF16
ZNF292
ZNF331
ZNF33A
ZNF347
ZNF354B
ZNF358
ZNF367
ZNF414
ZNF441
ZNF462
ZNF524
ZNF580
ZNF582
ZNF627
ZNF628
ZNF688
ZNF692
ZNF703
ZNF771
ZNF774
ZNF780A
ZNF787
ZNF827
ZNF83
ZNF837
ZNRF3
ZSCAN18
ZSCAN23
ZXDA
